# Supplementary material for: MicroRNA-222 regulates muscle alternative splicing through Rbm24 during differentiation of skeletal muscle cells
Source: Cell Death Dis. 2016 Feb 4;7(2):e2086–. doi: 10.1038/cddis.2016.10 (PMC4849150; doi:10.1038/cddis.2016.10)
Supplement: Supplementary Table S1 [file cddis201610x1.xlsx]

## Sheet: BC
Table S1. Genes identified in RISC-IPs from MSC
Gene Symbol	RefSeq*	Sequence Peak	Mean of Normalized Counts**
Cntnap5b	NM_172851	chr1_100180004_100180341	1263.15
Cntnap5b	NM_172851	chr1_100282234_100282498	11.0284
Gm20268	NR_037989	chr1_101386028_101386442	33.0072
Arfgef1	NM_001102430	chr1_10173990_10174292	29.1082
Arfgef1	NM_001102430	chr1_10179783_10180056	41.779
Arfgef1	NM_001102430	chr1_10214049_10214378	77.0712
Arfgef1	NM_001102430	chr1_10232271_10232586	36.4085
Gm20268	NR_037989	chr1_102628090_102628420	27199.3
Cpa6	NM_177834	chr1_10554246_10554501	2.29989
2310035C23Rik	NM_029349	chr1_105764313_105764966	129.837
Cdh7	NM_172853	chr1_109833312_109833745	41.6249
Cntnap5a	NM_001077425	chr1_117260790_117260963	20.5391
Tsn	NM_011650	chr1_118298523_118299236	295.56
Tsn	NM_011650	chr1_118300387_118301027	158.608
Nifk	NM_026472	chr1_118332674_118333658	234.334
Clasp1	NM_029709	chr1_118502764_118503056	38.131
Clasp1	NM_029709	chr1_118551913_118552241	73.7682
Clasp1	NM_029709	chr1_118559897_118560203	27.3116
Clasp1	NM_029709	chr1_118578740_118579143	43.1181
Clasp1	NM_029709	chr1_118600257_118600639	40.2972
Dbi	NM_001037999	chr1_120113248_120113657	954.438
Dbi	NM_001037999	chr1_120119773_120120131	869.619
Dbi	NM_001037999	chr1_120120824_120121117	260.844
Insig2	NM_178082	chr1_121319510_121319901	27.7375
Ddx18	NM_025860	chr1_121565887_121566236	46.8231
Ddx18	NM_025860	chr1_122357041_122357344	2682.04
Dpp10	NM_199021	chr1_122602928_122603181	493.77
Dpp10	NM_199021	chr1_123318821_123319037	80.9232
Actr3	NM_023735	chr1_125416177_125416439	44.0597
Actr3	NM_023735	chr1_125435237_125435532	53.8016
Slc35f5	NM_028787	chr1_125566418_125566705	95.0838
Slc35f5	NM_028787	chr1_125572203_125572547	70.4611
Slc35f5	NM_028787	chr1_125589730_125590075	37.3366
Ccnt2	NM_028399	chr1_127774185_127774446	14.2453
Sulf1	NM_172294	chr1_12786350_12786751	29.5152
Rab3gap1	NM_178690	chr1_127942599_127943890	250.35
Zranb3	NM_027678	chr1_128038499_128039065	1330.44
R3hdm1	NM_181750	chr1_128193336_128193735	38.6973
Ubxn4	NM_026390	chr1_128244266_128244677	60.5015
Ubxn4	NM_026390	chr1_128262706_128263057	63.6356
Ubxn4	NM_026390	chr1_128266187_128266513	73.0431
Ubxn4	NM_026390	chr1_128274774_128275061	145.152
Ubxn4	NM_026390	chr1_128276882_128277602	485.538
Mcm6	NM_008567	chr1_128343351_128343605	63.0674
Dars	NM_177445	chr1_128363730_128364421	251.901
Dars	NM_177445	chr1_128366603_128367134	159.414
Dars	NM_177445	chr1_128378672_128378970	75.6933
Dars	NM_177445	chr1_128391153_128391482	49.6516
Dars	NM_177445	chr1_128405245_128405577	24.9183
Dars	NM_145507	chr1_128413544_128413828	29.5483
Thsd7b	NM_172485	chr1_129801368_129801780	241.217
Slco5a1	NM_172841	chr1_12989649_12990689	44.7817
Daf2	NM_007827	chr1_130422074_130422340	24.0882
Cd55	NM_010016	chr1_130439467_130440381	74.0624
Cd55	NM_010016	chr1_130452297_130452692	94.8088
Cd55	NM_010016	chr1_130459491_130459881	79.582
Yod1	NM_178691	chr1_130720902_130722043	132.994
Pfkfb2	NM_001162415	chr1_130722961_130723507	81.0061
Avpr1b	NM_011924	chr1_131573720_131574061	894.331
Nucks1	NM_175294	chr1_131921827_131922151	68.1829
Nucks1	NM_175294	chr1_131929565_131929830	71.0195
Cdk18	NM_008795	chr1_132113702_132114976	173.318
Rbbp5	NM_172517	chr1_132490396_132490611	27.624
Mdm4	NM_008575	chr1_133025135_133025422	23.3816
Mdm4	NM_008575	chr1_133026032_133026488	104.254
Snrpe	NM_009227	chr1_133603838_133604155	43.2176
Zc3h11a	NM_001276767	chr1_133624450_133624831	187.982
Zc3h11a	NM_001276767	chr1_133626707_133627297	247.17
Zc3h11a	NM_001276767	chr1_133633672_133633955	40.32
Zc3h11a	NM_001276767	chr1_133637286_133637538	48.7289
Zc3h11a	NM_001276767	chr1_133638850_133639327	66.3911
Mybph	NM_016749	chr1_134193485_134194028	136.333
Mybph	NM_016749	chr1_134194496_134194830	120.361
Mybph	NM_016749	chr1_134197273_134197899	281.679
Mybph	NM_016749	chr1_134198359_134198591	77.8531
Mybph	NM_016749	chr1_134199641_134200168	125.807
Mybph	NM_016749	chr1_134200859_134201227	84.5135
Myog	NM_031189	chr1_134290095_134290527	173.843
Myog	NM_031189	chr1_134291650_134292553	537.189
Tmem183a	NM_020588	chr1_134347542_134348188	81.4399
Tmem183a	NM_020588	chr1_134355440_134355747	59.6696
Tmem183a	NM_020588	chr1_134360694_134360980	37.6334
4933406M09Rik	NM_173771	chr1_134395486_134395737	12.4466
Cyb5r1	NM_028057	chr1_134410869_134411743	221.226
Adipor1	NM_028320	chr1_134422910_134423227	84.8411
Adipor1	NM_028320	chr1_134424661_134425022	195.552
Adipor1	NM_028320	chr1_134425801_134426189	237.862
Adipor1	NM_028320	chr1_134428050_134428335	275.829
Rabif	NM_145510	chr1_134506169_134508039	223.503
Kdm5b	NM_152895	chr1_134631106_134631455	50.47
Arl8a	NM_026823	chr1_135154117_135154872	193.077
Arl8a	NM_026823	chr1_135155599_135156288	181.442
Elf3	NM_001163131	chr1_135232048_135233295	943.95
Rnpep	NM_001159624	chr1_135265087_135265407	41.0962
Timm17a	NM_011590	chr1_135304325_135304592	81.5904
Timm17a	NM_011590	chr1_135309705_135309962	27.181
Shisa4	NM_175259	chr1_135371102_135372003	211.13
Ipo9	NM_153774	chr1_135384527_135385487	378.983
Ipo9	NM_153774	chr1_135405729_135406040	51.2998
Ipo9	NM_153774	chr1_135419129_135419528	66.2649
Ipo9	NM_153774	chr1_135430158_135430436	24.4194
Tram1	NM_028173	chr1_13569436_13569666	168.311
Csrp1	NM_007791	chr1_135745190_135745529	29.9942
Phlda3	NM_013750	chr1_135768449_135769128	48.0822
Tnni1	NM_001112702	chr1_135799347_135799625	14.6209
Tnni1	NM_001112702	chr1_135799853_135800144	23.5767
Tnni1	NM_001112702	chr1_135805402_135805708	107.457
Tnni1	NM_001112702	chr1_135807445_135807706	128.253
Tnni1	NM_001112702	chr1_135808538_135808903	338.11
Tnni1	NM_001112702	chr1_135809526_135809887	246.311
Tnni1	NM_001112702	chr1_135810519_135810989	305.427
Tnnt2	NM_001130175	chr1_135836294_135836576	28.1233
Tnnt2	NM_001130176	chr1_135845473_135845745	137.113
Tnnt2	NM_001130176	chr1_135847618_135848191	972.683
Tnnt2	NM_001130176	chr1_135849255_135849561	386.107
Tnnt2	NM_001130176	chr1_135850604_135850916	428.411
Tnnt2	NM_001130176	chr1_135851257_135851544	477.305
Tnnt2	NM_001130176	chr1_135851934_135852284	420.282
Pkp1	NM_019645	chr1_135869766_135870226	47.1036
Tmem9	NM_001160146	chr1_136027280_136027654	41.8381
Tmem9	NM_001160146	chr1_136034035_136035037	446.073
Cacna1s	NM_014193	chr1_136054498_136054785	28.4442
Cacna1s	NM_014193	chr1_136087265_136087514	30.8602
Cacna1s	NM_014193	chr1_136098113_136098687	65.1496
Cacna1s	NM_014193	chr1_136113207_136113485	67.7871
Lactb2	NM_145381	chr1_13624868_13625148	30.7639
Lactb2	NM_145381	chr1_13625742_13626948	302.732
Camsap2	NM_001081360	chr1_136270970_136271192	34.0056
Camsap2	NM_001081360	chr1_136364785_136365136	7303.83
Lactb2	NM_145381	chr1_13647313_13647601	85.9907
Lactb2	NM_145381	chr1_13660221_13660589	46.2632
Zfp281	NM_177643	chr1_136625804_136627827	454.228
Nek7	NM_021605	chr1_138534242_138534532	68.3994
Nek7	NM_021605	chr1_138543740_138544469	103.258
Cfhr2	NM_001025575	chr1_139928157_139929580	342.894
Cdc73	NM_145991	chr1_143695273_143695572	58.2195
Glrx2	NM_001038594	chr1_143745047_143745294	40.7855
Glrx2	NM_001038594	chr1_143746436_143746807	49.1802
Trove2	NM_013835	chr1_143754461_143755298	124.734
Uchl5	NM_019562	chr1_143777322_143777604	26.3905
Uchl5	NM_019562	chr1_143798304_143798607	52.9557
Msc	NM_010827	chr1_14550700_14550979	8.82907
Brinp3	NM_153539	chr1_146420450_146420771	122.822
Brinp3	NM_153539	chr1_146420907_146421343	30.484
Trpa1	NM_177781	chr1_14839332_14839592	28.217
Trpa1	NM_177781	chr1_14865044_14865760	352.916
Tpr	NM_133780	chr1_150433599_150433929	134.524
Prg4	NM_001110146	chr1_150449628_150449932	70.8668
Trpa1	NM_177781	chr1_15067129_15067398	20.3898
Trmt1l	NM_026876	chr1_151433706_151434013	29.4701
Trmt1l	NM_026876	chr1_151440727_151440973	24.1474
Trmt1l	NM_026876	chr1_151453805_151454043	47.4027
Trmt1l	NM_026876	chr1_151457414_151458170	77.7371
Rnf2	NM_011277	chr1_151470318_151471419	174.555
Rnf2	NM_011277	chr1_151520247_151520781	55.1658
Edem3	NM_001039644	chr1_151749085_151749760	13.1048
Edem3	NM_001039644	chr1_151777314_151777679	119.856
Edem3	NM_001039644	chr1_151804161_151804501	38.8193
Edem3	NM_001039644	chr1_151807323_151807655	54.5648
Edem3	NM_001039644	chr1_151808120_151808437	65.2692
Edem3	NM_001039644	chr1_151811421_151811795	66.9592
1700025G04Rik	NM_197990	chr1_151980330_151980616	31.8639
Ncf2	NM_010877	chr1_152830303_152830476	35.4471
Smg7	NM_001005507	chr1_152843979_152844431	77.5084
Lamc2	NM_008485	chr1_153123357_153124280	146.721
Lamc1	NM_010683	chr1_153234361_153234718	29.4947
Lamc1	NM_010683	chr1_153262323_153262772	33.7649
Dhx9	NM_007842	chr1_153483662_153483985	112.629
Rgs8	NM_026380	chr1_153619649_153620696	351.151
Stx6	NM_021433	chr1_155202252_155203535	205.342
Qsox1	NM_001024945	chr1_155778160_155778584	58.2269
Qsox1	NM_001024945	chr1_155778699_155779099	91.2863
Qsox1	NM_001024945	chr1_155792109_155792395	32.7712
Qsox1	NM_001024945	chr1_155803576_155803859	13.9186
Cep350	NM_001039184	chr1_155845066_155846998	299.222
Cep350	NM_001039184	chr1_155894486_155894793	28.8432
Nphs2	NM_130456	chr1_156365965_156366556	775.704
Abl2	NM_009595	chr1_156629833_156630173	43.5564
Abl2	NM_009595	chr1_156633688_156634001	35.1111
Tor3a	NM_023141	chr1_156654027_156656003	783.34
Tor3a	NM_023141	chr1_156666507_156666867	82.4744
Tor3a	NM_023141	chr1_156669264_156669678	84.2511
Fam20b	NM_145413	chr1_156678564_156680661	313.079
Ralgps2	NM_001159968	chr1_156807916_156809082	145.193
2810025M15Rik	NR_027984	chr1_157412762_157413255	48.469
Rc3h1	NM_001024952	chr1_160954717_160955079	59.1879
Rpl7	NM_011291	chr1_16102384_16102916	412.689
Klhl20	NM_001039482	chr1_161106691_161106970	35.5761
Prdx6	NM_007453	chr1_161241018_161241919	388.101
Prdx6	NM_007453	chr1_161243521_161243795	137.999
Prdx6	NM_007453	chr1_161244108_161244374	119.019
Fasl	NM_001205243	chr1_161726630_161726980	25.826
Fasl	NM_001205243	chr1_161727169_161727466	30.8466
4930558K02Rik	NM_001204904	chr1_161970468_161971611	261.074
Prrc2c	NM_001081290	chr1_162671901_162673338	208.154
Prrc2c	NM_001081290	chr1_162673487_162673765	65.2888
Prrc2c	NM_001081290	chr1_162688032_162688307	100.802
Prrc2c	NM_001081290	chr1_162724605_162724967	144.494
Prrc2c	NM_001081290	chr1_162740203_162740571	56.6237
Fmo1	NM_010231	chr1_162829947_162830369	46.9193
Kifap3	NM_010629	chr1_163782894_163783223	29.0754
Kifap3	NM_010629	chr1_163793859_163794158	32.2851
Kifap3	NM_010629	chr1_163797171_163797444	28.2215
Scyl3	NM_028776	chr1_163951969_163952216	52.7929
Blzf1	NM_001160209	chr1_164291445_164292024	52.8029
Stau2	NM_025303	chr1_16440217_16440562	23.8154
Nme7	NM_138314	chr1_164402900_164403168	10.7431
Atp1b1	NM_009721	chr1_164437012_164437619	75.7223
Atp1b1	NM_009721	chr1_164437883_164438625	154.436
Sft2d2	NM_145512	chr1_165187859_165188402	79.6605
Tiprl	NM_145513	chr1_165214930_165215879	205.928
Dcaf6	NM_028759	chr1_165350903_165351631	30.431
Mpc2	NM_027430	chr1_165461168_165461648	86.4037
Mpc2	NM_027430	chr1_165478141_165478409	76.7455
Dusp27	NM_001033344	chr1_166098193_166099380	150.763
Tceb1	NM_026456	chr1_16641774_16643550	229.139
Tceb1	NM_026456	chr1_16645628_16645852	47.291
Uck2	NM_030724	chr1_167234611_167234881	16.8269
Tmco1	NM_001039483	chr1_167313978_167314287	71.5968
Tmco1	NM_001039483	chr1_167340137_167340630	9480.51
Ly96	NM_001159711	chr1_16768901_16770071	258.579
Pbx1	NM_183355	chr1_168195663_168195933	36.8179
Pbx1	NM_183355	chr1_168209257_168209684	31.7938
Hsd17b7	NM_010476	chr1_169949793_169950761	74.895
Jph1	NM_020604	chr1_16996201_16997121	156.378
Jph1	NM_020604	chr1_17003838_17004559	106.119
Uap1	NM_133806	chr1_170142032_170142664	119.039
Uap1	NM_133806	chr1_170149179_170149567	71.3777
Uap1	NM_133806	chr1_170150830_170151202	40.0204
Atf6	NM_001081304	chr1_170787277_170787582	48.674
Dusp12	NM_023173	chr1_170873941_170874643	61.7481
Jph1	NM_020604	chr1_17091288_17092046	132.576
Fcrla	NM_001160215	chr1_170925230_170925693	20.788
Sdhc	NM_025321	chr1_171143437_171143761	82.3809
Ndufs2	NM_153064	chr1_171236276_171236779	299.031
Ndufs2	NM_153064	chr1_171237063_171237336	209.082
Ndufs2	NM_153064	chr1_171237862_171238125	131.579
Ndufs2	NM_153064	chr1_171238287_171238945	229.033
Ndufs2	NM_153064	chr1_171240958_171241214	75.9212
Ndufs2	NM_153064	chr1_171245987_171246286	40.1423
Ufc1	NM_025388	chr1_171294526_171294856	42.227
Dedd	NM_001128609	chr1_171340756_171341664	271.598
Pfdn2	NM_011070	chr1_171356560_171356932	59.7512
Pfdn2	NM_011070	chr1_171357740_171358251	96.7555
F11r	NM_172647	chr1_171437503_171437824	78.9154
Cd48	NM_007649	chr1_171711017_171711500	206.725
Ncstn	NM_021607	chr1_172081090_172081406	74.9316
Copa	NM_009938	chr1_172112943_172113418	288.021
Copa	NM_009938	chr1_172121623_172122293	433.512
Pex19	NM_001159525	chr1_172129126_172129331	58.157
Pex19	NM_001159525	chr1_172130553_172130851	79.0864
Pex19	NM_001159525	chr1_172134117_172135344	304.651
Dcaf8	NM_153555	chr1_172173887_172174187	34.5287
Dcaf8	NM_153555	chr1_172175393_172175684	34.0871
Dcaf8	NM_153555	chr1_172179789_172180098	29.661
Pea15a	NM_011063	chr1_172196744_172198382	3562.88
Pea15a	NM_011063	chr1_172200360_172200601	338.481
Pea15a	NM_011063	chr1_172206056_172206779	162.356
Casq1	NM_009813	chr1_172209917_172210574	114.787
Casq1	NM_009813	chr1_172214941_172215221	97.7589
Casq1	NM_009813	chr1_172215812_172216106	70.6856
Atp1a2	NM_178405	chr1_172279664_172280133	101.395
Atp1a2	NM_178405	chr1_172284443_172284998	138.585
Atp1a2	NM_178405	chr1_172285716_172286373	121.216
Igsf8	NM_080419	chr1_172319230_172319867	119.054
Tagln2	NM_178598	chr1_172507012_172507378	96.3539
Ifi204	NM_008329	chr1_173755628_173756021	26.5958
Fh1	NM_010209	chr1_175601377_175601681	45.2611
Fh1	NM_010209	chr1_175603847_175604200	92.2677
Fh1	NM_010209	chr1_175605962_175606267	81.9423
Fh1	NM_010209	chr1_175607718_175608058	79.6516
Fh1	NM_010209	chr1_175609576_175609884	43.3521
Fh1	NM_010209	chr1_175612090_175612419	60.105
Fh1	NM_010209	chr1_175614662_175615006	39.9797
Fh1	NM_010209	chr1_175618959_175619246	30.8443
Pld5	NM_176916	chr1_175978161_175978829	80.4834
Akt3	NM_011785	chr1_177078652_177078956	40.1911
Akt3	NM_011785	chr1_177130860_177131219	34.4531
Zbtb18	NM_001012330	chr1_177447171_177448662	702.124
Zbtb18	NM_001012330	chr1_177448770_177450707	1276.89
Cox20	NM_025511	chr1_178321702_178321962	48.2331
Hnrnpu	NM_016805	chr1_178328557_178329466	982.543
Hnrnpu	NM_016805	chr1_178330117_178330384	404.904
Hnrnpu	NM_016805	chr1_178336870_178337394	342.188
Smyd3	NM_027188	chr1_179336283_179336668	11.4333
Tfb2m	NM_008249	chr1_179528163_179528992	138.451
Sccpdh	NM_178653	chr1_179679487_179679806	162.694
Sccpdh	NM_178653	chr1_179680405_179680707	151.541
Sccpdh	NM_178653	chr1_179681356_179681798	177.333
Sccpdh	NM_178653	chr1_179686469_179687197	248.163
Ahctf1	NM_026375	chr1_179786648_179787092	32.1988
Cdc42bpa	NM_001033285	chr1_180151051_180151342	33.055
Cdc42bpa	NM_001033285	chr1_180161963_180162270	68.9174
Parp1	NM_007415	chr1_180573570_180573939	99.7673
Parp1	NM_007415	chr1_180582660_180582973	246.748
Parp1	NM_007415	chr1_180585730_180585987	80.135
Parp1	NM_007415	chr1_180587922_180588859	180.1
Parp1	NM_007415	chr1_180594580_180594875	69.8544
Parp1	NM_007415	chr1_180598138_180598437	93.0083
Parp1	NM_007415	chr1_180598892_180599155	119.74
Acbd3	NM_133225	chr1_180736612_180736925	32.1202
Acbd3	NM_133225	chr1_180738369_180738743	65.3203
Acbd3	NM_133225	chr1_180744958_180745360	66.6617
Acbd3	NM_133225	chr1_180746692_180747131	76.9954
H3f3a	NM_008210	chr1_180811672_180812063	79.7695
Nvl	NM_026171	chr1_181117455_181117686	21.3289
Cnih4	NM_030131	chr1_181150985_181151178	54.5444
Cnih4	NM_030131	chr1_181168491_181168909	79.5013
Enah	NM_008680	chr1_181918261_181918598	63.352
Enah	NM_008680	chr1_181922232_181922600	79.2275
Enah	NM_008680	chr1_181923453_181923897	103.422
Srp9	NM_012058	chr1_182131397_182132397	473.563
Capn2	NM_009794	chr1_182478432_182478714	45.9073
Capn2	NM_009794	chr1_182481347_182481659	55.9823
Disp1	NM_026866	chr1_183135367_183135980	45.6735
Mia3	NM_177389	chr1_183350908_183351214	37.2367
Mia3	NM_177389	chr1_183365521_183365863	26.982
Taf1a	NM_001277959	chr1_183409288_183410163	42.5179
Dusp10	NM_022019	chr1_184036616_184037622	64.1267
Mir1981	NR_035502	chr1_184822223_184822659	68.4628
Rab3gap2	NM_001163754	chr1_185263556_185263859	33.0192
Rab3gap2	NM_001163754	chr1_185278053_185278462	82.8881
Iars2	NM_198653	chr1_185322742_185323230	59.6994
Bpnt1	NM_011794	chr1_185352136_185352463	43.1197
Bpnt1	NM_011794	chr1_185356392_185356750	39.3207
Bpnt1	NM_011794	chr1_185357108_185357723	76.6726
Eprs	NM_029735	chr1_185406861_185407295	136.876
Eprs	NM_029735	chr1_185407401_185407852	134.111
Eprs	NM_029735	chr1_185415719_185416015	53.3417
Eprs	NM_029735	chr1_185418130_185418482	64.3688
Eprs	NM_029735	chr1_185420048_185420406	138.182
Eprs	NM_029735	chr1_185427739_185428356	303.537
Lyplal1	NM_146106	chr1_186087880_186088818	78.1771
Tgfb2	NM_009367	chr1_186623644_186624117	41.1346
Rrp15	NM_026041	chr1_186736024_186736332	14.4978
D1Pas1	NM_033077	chr1_186969670_186969962	1.43579
Kcnk2	NM_001159850	chr1_189277318_189277860	282.292
Smyd2	NM_026796	chr1_189880546_189880967	48.4921
Angel2	NR_037579	chr1_190946001_190946781	134.223
Ppp2r5a	NM_144880	chr1_191407669_191408222	13.5112
Dtl	NM_029766	chr1_191548206_191548474	17.5387
Dtl	NM_029766	chr1_191552921_191553175	17.8458
Dtl	NM_029766	chr1_191556701_191556959	14.4772
Dtl	NM_029766	chr1_191570487_191570739	16.7278
Lpgat1	NM_172266	chr1_191755866_191756139	31.6078
Lpgat1	NM_172266	chr1_191759889_191760313	93.1672
Lpgat1	NM_172266	chr1_191763439_191763763	47.6017
Lpgat1	NM_172266	chr1_191780918_191782425	491.836
Sertad4	NM_001177794	chr1_192844562_192845535	128.976
Sertad4	NM_001177794	chr1_192846148_192846752	153.439
Syt14	NM_181546	chr1_192888615_192888869	2.22525
A130010J15Rik	NM_001160360	chr1_193175500_193175862	47.3019
Hsd11b1	NM_008288	chr1_193241263_193241559	21.3752
Hsd11b1	NM_008288	chr1_193242083_193242350	13.0222
Mir205	NR_029592	chr1_193632629_193633019	218.376
Plxna2	NM_008882	chr1_194643750_194644382	46.6178
Tram2	NM_177409	chr1_20997784_20998421	111.916
Tram2	NM_177409	chr1_21002881_21003142	91.3271
Kcnq5	NM_001160139	chr1_21511882_21513008	614.721
Smap1	NM_028534	chr1_23921909_23922360	34.0176
1110058L19Rik	NM_026503	chr1_23995963_23996441	44.6583
1110058L19Rik	NM_026503	chr1_24003060_24003421	43.1348
Col19a1	NM_007733	chr1_24593912_24594560	42.0683
Lmbrd1	NM_026719	chr1_24685319_24685681	146.68
Lmbrd1	NM_026719	chr1_24704712_24704981	108.009
Lmbrd1	NM_026719	chr1_24711418_24711703	97.4985
Lmbrd1	NM_026719	chr1_24728423_24728792	109.244
Lmbrd1	NM_026719	chr1_24731642_24731996	109.781
Lmbrd1	NM_026719	chr1_24744134_24744442	102.371
Lmbrd1	NM_026719	chr1_24762559_24764147	348.639
Bai3	NM_175642	chr1_25694025_25694266	22.9225
Gm597	NM_001013750	chr1_28580334_28580737	16.3232
Gm597	NM_001013750	chr1_29484653_29485452	109.018
Gm597	NM_001013750	chr1_29737273_29737621	30.622
Gm4850	NR_015347	chr1_31616180_31616719	31.3126
Prim2	NM_008922	chr1_33101473_33101675	14.5214
Prim2	NM_008922	chr1_33482135_33482608	11.8157
Bag2	NM_145392	chr1_33745530_33746894	115.607
Dst	NM_134448	chr1_34183908_34184211	46.6189
Dst	NM_134448	chr1_34198474_34198814	80.6722
Dst	NM_134448	chr1_34227733_34229254	319.035
Dst	NM_134448	chr1_34251715_34252015	62.5917
Dst	NM_134448	chr1_34252735_34253082	81.4102
Dst	NM_134448	chr1_34257656_34257967	44.5272
Dst	NM_134448	chr1_34261962_34262254	37.8274
Dst	NM_134448	chr1_34268165_34268435	44.6425
Dst	NM_134448	chr1_34268643_34268945	46.9178
Dst	NM_134448	chr1_34282340_34282682	88.3948
Dst	NM_134448	chr1_34284162_34284503	86.1873
Plekhb2	NM_145516	chr1_34877179_34879537	718.954
Hs6st1	NM_015818	chr1_36104022_36104792	220.321
Uggt1	NM_198899	chr1_36151555_36151883	38.6535
Uggt1	NM_198899	chr1_36174009_36174272	34.6497
Uggt1	NM_198899	chr1_36216013_36216422	52.4239
Uggt1	NM_198899	chr1_36234693_36235060	83.7039
Arid5a	NR_033310	chr1_36318991_36319564	88.3789
Kansl3	NM_172652	chr1_36335730_36337096	137.256
Cnnm4	NM_033570	chr1_36472007_36473089	120.604
Cnnm4	NM_033570	chr1_36507998_36508269	68.0876
Ankrd23	NM_153502	chr1_36530281_36531044	203.487
Ankrd23	NM_153502	chr1_36534092_36534510	44.915
Cox5b	NM_009942	chr1_36692119_36692648	87.0964
Cox5b	NM_009942	chr1_36693121_36693474	167.393
Tmem131	NM_018872	chr1_36957881_36958428	36.4812
Inpp4a	NM_030266	chr1_37409671_37410728	138.497
Coa5	NM_198006	chr1_37417049_37417932	1004.58
Coa5	NM_198006	chr1_37419969_37420632	753.243
Coa5	NM_198006	chr1_37428216_37428503	35.886
Mrpl30	NM_027098	chr1_37895234_37895495	76.0382
Txndc9	NM_172054	chr1_37987136_37987826	80.1244
Eif5b	NM_198303	chr1_37998145_37998438	48.3536
Eif5b	NM_198303	chr1_38051558_38052398	105.999
Pdcl3	NM_026850	chr1_38994831_38995466	169.672
Pdcl3	NM_026850	chr1_38995678_38996641	278.39
Rpl31	NM_053257	chr1_39367922_39368303	269.893
Tbc1d8	NM_018775	chr1_39381239_39381583	43.7307
Map4k4	NM_008696	chr1_39976621_39976942	73.6801
Map4k4	NM_008696	chr1_39986527_39986834	73.0912
Map4k4	NM_008696	chr1_40000473_40000880	67.4247
Map4k4	NM_008696	chr1_40014475_40014775	86.9042
Map4k4	NM_008696	chr1_40022674_40022902	116.186
Map4k4	NM_008696	chr1_40024266_40025253	490.559
Map4k4	NM_008696	chr1_40025426_40026302	443.594
Tmem182	NM_001081198	chr1_40854771_40855940	138.12
AI597479	NM_133818	chr1_43113837_43114224	75.3831
Uxs1	NM_026430	chr1_43749894_43750465	88.9169
Uxs1	NM_026430	chr1_43753616_43753916	74.1987
Tpp2	NM_009418	chr1_43887930_43888569	184.315
Tpp2	NM_009418	chr1_43960776_43961057	62.2869
Tpp2	NM_009418	chr1_43970294_43970602	55.2999
Tpp2	NM_009418	chr1_43971488_43971782	69.4143
Tex30	NM_029368	chr1_44086783_44087143	21.8946
Kdelc1	NM_023645	chr1_44118219_44118678	41.0348
Gulp1	NM_028450	chr1_44463867_44464340	278.313
Col3a1	NM_009930	chr1_45348515_45348958	52.852
Wdr75	NM_028599	chr1_45823235_45823585	28.1106
Wdr75	NM_028599	chr1_45857110_45857829	231.601
Dnah7b	NM_001160386	chr1_46075913_46076276	1641.96
Dnah7b	NM_001160386	chr1_46415352_46415811	42.7428
Dnah7b	NM_001160386	chr1_46415917_46416306	46.7283
Dnah7b	NM_001160386	chr1_46416521_46416879	98.8759
Slc39a10	NM_172653	chr1_46832481_46832792	91.5032
Mrpl15	NM_001177658	chr1_4688508_4689305	112.166
Slc39a10	NM_172653	chr1_47657920_47658094	37.0588
Slc39a10	NM_172653	chr1_47658198_47658422	5.91072
Mrpl15	NM_001177658	chr1_4771192_4772170	291.056
Mrpl15	NR_033530	chr1_4776395_4776883	149.338
Mrpl15	NR_033530	chr1_4777444_4777734	64.3015
Mrpl15	NR_033530	chr1_4782469_4782817	62.0722
Lypla1	NM_008866	chr1_4839323_4839574	18.3137
Tcea1	NM_001159750	chr1_4897019_4897855	114.167
Atp6v1h	NM_133826	chr1_5124177_5124599	48.8613
Atp6v1h	NM_133826	chr1_5132999_5133361	60.7236
Atp6v1h	NM_133826	chr1_5135706_5136047	55.2483
Nabp1	NM_028696	chr1_51470575_51471414	293.251
Nabp1	NM_028696	chr1_51477348_51478151	67.4637
Atp6v1h	NM_133826	chr1_5149827_5150184	42.8238
Atp6v1h	NM_133826	chr1_5161990_5162477	116.234
Myo1b	NM_001161817	chr1_51940640_51941239	19.7443
Stat4	NM_011487	chr1_52090652_52090955	61.527
Nab1	NM_008667	chr1_52457692_52459353	170.447
Nab1	NM_008667	chr1_52480800_52481083	18.6909
Nab1	NM_008667	chr1_52489860_52490656	67.184
Hibch	NM_146108	chr1_52920198_52920898	108.258
Ormdl1	NM_145517	chr1_53305332_53305687	91.4753
Asnsd1	NM_133728	chr1_53346525_53346812	134.326
Asnsd1	NM_133728	chr1_53346977_53348339	305.683
Asnsd1	NM_133728	chr1_53352443_53352691	51.9856
Stk17b	NM_133810	chr1_53765846_53766193	77.0569
Stk17b	NM_133810	chr1_53771499_53772017	207.351
Pgap1	NM_001163314	chr1_54566672_54566941	19.6987
Sf3b1	NM_031179	chr1_54986953_54987596	398.812
Sf3b1	NM_031179	chr1_54994231_54994542	133.182
Sf3b1	NM_031179	chr1_54995287_54995552	102.322
Sf3b1	NM_031179	chr1_54999955_55000470	259.349
Coq10b	NM_001039710	chr1_55071611_55072041	49.8623
Hspd1	NM_010477	chr1_55077770_55078701	362.149
Hspd1	NM_010477	chr1_55084543_55084766	61.5351
Hspd1	NM_010477	chr1_55086737_55086949	48.5735
Hspe1	NM_008303	chr1_55088256_55088493	69.3847
Hspe1	NM_008303	chr1_55088965_55089262	139.053
Hspe1	NM_008303	chr1_55090642_55090890	20.2929
Hspe1	NM_008303	chr1_55091029_55091315	123.79
Mob4	NM_025283	chr1_55145033_55145305	43.4064
Mob4	NM_025283	chr1_55152638_55154788	386.227
Rftn2	NM_028713	chr1_55171487_55172178	104.172
Rftn2	NM_028713	chr1_55184821_55185135	35.7059
Rftn2	NM_028713	chr1_55194123_55194452	27.4845
Rftn2	NM_028713	chr1_55195450_55195729	29.5202
Rftn2	NM_028713	chr1_55204070_55204444	22.7763
Rftn2	NM_028713	chr1_55206242_55206651	27.7695
Rftn2	NM_028713	chr1_55226092_55226740	66.5193
Mars2	NM_175439	chr1_55234383_55234984	81.3636
Boll	NM_029267	chr1_55335352_55335929	104.627
Boll	NM_029267	chr1_55370171_55370425	7.48922
Plcl1	NM_001114663	chr1_55444294_55445053	216.296
Satb2	NM_139146	chr1_56781960_56782442	637.761
Satb2	NM_139146	chr1_56871242_56871827	28.8181
9430016H08Rik	NM_001081181	chr1_57406924_57407318	49.8017
9430016H08Rik	NM_001081181	chr1_57413158_57413440	40.3399
Ppil3	NM_027351	chr1_58430966_58431411	65.2463
Ppil3	NM_027374	chr1_58434244_58434542	33.4213
Nif3l1	NM_022988	chr1_58447556_58448026	50.3111
Nif3l1	NM_022988	chr1_58455500_58455837	22.2368
Nif3l1	NM_022988	chr1_58461122_58461693	82.6997
Orc2	NM_001025378	chr1_58462880_58464148	116.989
Ndufb3	NM_025597	chr1_58591047_58591304	32.9357
Ndufb3	NM_025597	chr1_58595565_58595962	94.4321
Trak2	NM_172406	chr1_58900472_58900955	135.752
Trak2	NM_172406	chr1_58908475_58908858	85.1389
Trak2	NM_172406	chr1_58909871_58910308	85.5348
Trak2	NM_172406	chr1_58935666_58936032	23.0518
Stradb	NM_172656	chr1_58992659_58993215	141.19
Als2	NM_028717	chr1_59162953_59164059	109.03
Als2	NM_028717	chr1_59183131_59183348	15.4985
Sumo1	NM_009460	chr1_59639458_59640261	197.88
Snord11	NR_028521	chr1_59704529_59704846	69.4951
Nop58	NM_018868	chr1_59705495_59705807	48.1448
Bmpr2	NM_007561	chr1_59841345_59841635	36.5438
Carf	NM_139150	chr1_60117165_60117649	127.882
Cyp20a1	NM_030013	chr1_60352838_60353154	37.5859
Cd28	NM_007642	chr1_60703883_60705703	2418.43
Nrp2	NM_010939	chr1_62771590_62771927	20.4203
Ino80dos	NR_045915	chr1_63143586_63144016	102.477
Ino80dos	NR_045915	chr1_63147034_63147516	104.079
Ndufs1	NM_145518	chr1_63163567_63163947	115.751
Ndufs1	NM_145518	chr1_63164631_63165108	90.7027
Eef1b2	NM_018796	chr1_63177108_63177390	190.431
Eef1b2	NM_018796	chr1_63177673_63177979	357.547
Eef1b2	NM_018796	chr1_63178334_63179014	851.846
Zdbf2	NM_028673	chr1_63302691_63303255	85.2781
Zdbf2	NM_028673	chr1_63313534_63314155	50.4026
Zdbf2	NM_001267872	chr1_63364477_63365389	234.889
Creb1	NM_009952	chr1_64532820_64533137	46.3498
Creb1	NM_009952	chr1_64550725_64551091	88.0629
Creb1	NM_009952	chr1_64570021_64570361	124.79
Creb1	NM_009952	chr1_64573969_64574338	83.4245
Creb1	NM_009952	chr1_64576082_64576417	61.5898
Creb1	NM_009952	chr1_64601605_64602627	222.672
Mettl21a	NM_025964	chr1_64616185_64616660	27.9477
Ccnyl1	NM_001097644	chr1_64691087_64691371	9.93774
Idh1	NM_010497	chr1_65158653_65159665	405.66
Idh1	NM_010497	chr1_65160955_65161283	245.619
Idh1	NM_010497	chr1_65175126_65175414	53.5731
Pikfyve	NM_011086	chr1_65246022_65247216	119.137
Pth2r	NM_139270	chr1_65552719_65553060	34.9128
Map2	NM_001039934	chr1_66425078_66425370	36.4109
Acadl	NM_007381	chr1_66830892_66831636	148.997
Acadl	NM_007381	chr1_66836869_66837166	58.2074
Acadl	NM_007381	chr1_66838177_66838516	85.2419
Acadl	NM_007381	chr1_66841524_66841827	81.8004
Acadl	NM_007381	chr1_66842975_66843277	71.7564
Acadl	NM_007381	chr1_66845077_66845393	74.8736
Acadl	NM_007381	chr1_66849122_66849646	210.234
Acadl	NM_007381	chr1_66853038_66853328	48.9413
Acadl	NM_007381	chr1_66854532_66854878	45.5016
Acadl	NM_007381	chr1_66857315_66857631	66.8481
Myl1	NM_001113387	chr1_66924251_66924633	203.816
Myl1	NM_001113387	chr1_66926133_66926385	79.5839
Myl1	NM_001113387	chr1_66930105_66930428	557.811
Myl1	NM_001113387	chr1_66934400_66935356	342.869
Myl1	NM_021285	chr1_66944689_66945074	46.6672
Lancl1	NM_001190985	chr1_67004737_67005026	34.4273
Spag16	NM_025728	chr1_70067853_70068114	8.30954
Bard1	NM_007525	chr1_71074877_71075484	21.5023
Atic	NM_026195	chr1_71572833_71573088	9.84141
Atic	NM_026195	chr1_71578510_71579425	112.066
Apol7d	NR_040308	chr1_71714185_71714666	75.1313
Pcmtd1	NM_183028	chr1_7196703_7196866	360.084
Mreg	NM_001005423	chr1_72087812_72088424	71.2869
Xrcc5	NM_009533	chr1_72324952_72325282	24.482
Xrcc5	NM_009533	chr1_72329857_72330147	12.4456
Xrcc5	NM_009533	chr1_72339889_72340155	19.3326
Smarcal1	NM_018817	chr1_72612719_72613078	25.2737
Smarcal1	NM_018817	chr1_72626394_72626720	14.2623
Igfbp2	NM_008342	chr1_72851924_72852487	68.6645
Igfbp5	NM_010518	chr1_72858278_72859251	288.744
Igfbp5	NM_010518	chr1_72859368_72859770	205.678
Igfbp5	NM_010518	chr1_72860033_72860863	638.534
Igfbp5	NM_010518	chr1_72861203_72862075	338.779
Igfbp5	NM_010518	chr1_72873706_72874341	54.0605
Igfbp5	NM_010518	chr1_72874416_72874886	44.2237
Tns1	NM_027884	chr1_73910378_73910895	86.3833
Tns1	NM_027884	chr1_73913886_73914468	116.822
Tns1	NM_027884	chr1_73924633_73925747	194.298
Arpc2	NM_029711	chr1_74236701_74236993	99.3791
Arpc2	NM_029711	chr1_74263631_74263950	1240.06
Tmbim1	NM_027154	chr1_74288254_74289066	422.839
Pnkd	NM_019999	chr1_74352100_74353395	184.293
Rqcd1	NM_021383	chr1_74516961_74517335	126.941
Prkag3	NM_153744	chr1_74747109_74747491	30.6279
Cnppd1	NM_026977	chr1_75135732_75136548	277.021
Abcb6	NM_023732	chr1_75172494_75172981	65.9784
Atg9a	NM_001003917	chr1_75181452_75181955	160.158
Atg9a	NM_001003917	chr1_75185956_75186898	244.67
Stk16	NM_011494	chr1_75213829_75214241	100.522
Stk16	NM_011494	chr1_75215104_75216054	171.645
Tuba4a	NM_009447	chr1_75216159_75217058	616.901
Tuba4a	NM_009447	chr1_75217136_75217485	341.149
Dnajb2	NM_001159885	chr1_75244914_75245743	130.977
Ptprn	NM_008985	chr1_75247303_75247594	20.8736
Dnpep	NM_016878	chr1_75308517_75308786	36.171
Dnpep	NM_016878	chr1_75309254_75309547	37.3319
Des	NM_010043	chr1_75360462_75360980	127.062
Des	NM_010043	chr1_75362237_75363083	300.657
Des	NM_010043	chr1_75363407_75363754	317.856
Des	NM_010043	chr1_75366684_75367759	1597.6
Obsl1	NM_178884	chr1_75486580_75486899	17.5859
Farsb	NM_011811	chr1_78443558_78443890	28.9582
Farsb	NM_011811	chr1_78462746_78463432	70.3722
Farsb	NM_011811	chr1_78472421_78472754	93.1738
Farsb	NM_011811	chr1_78476097_78476421	171.844
Farsb	NM_011811	chr1_78482191_78482460	58.0257
Farsb	NM_011811	chr1_78488657_78488948	35.0934
Utp14b	NM_001001981	chr1_78657797_78658230	107.81
Utp14b	NM_001001981	chr1_78663078_78663354	74.426
Utp14b	NM_001001981	chr1_78664666_78665151	87.7723
Acsl3	NM_028817	chr1_78668214_78668696	78.2763
Acsl3	NM_028817	chr1_78681468_78682066	120.212
Acsl3	NM_028817	chr1_78688146_78688502	55.3291
Acsl3	NM_028817	chr1_78696021_78696584	122.763
Acsl3	NM_028817	chr1_78696798_78697125	151.459
Acsl3	NM_028817	chr1_78698901_78699254	148.127
Acsl3	NM_028817	chr1_78701189_78701539	161.121
Acsl3	NM_028817	chr1_78703421_78703679	153.237
Acsl3	NM_028817	chr1_78705148_78705455	194.041
Acsl3	NM_028817	chr1_78706180_78706977	503.365
Kcne4	NM_021342	chr1_78782423_78783434	65.3055
Kcne4	NM_021342	chr1_78783639_78784309	63.2116
Kcne4	NM_021342	chr1_78967322_78968177	128.485
Mrpl44	NM_001081210	chr1_79780918_79781441	70.2646
Serpine2	NM_009255	chr1_79957607_79958051	26.7835
Cul3	NM_016716	chr1_80322799_80323092	14.4692
Irs1	NM_010570	chr1_82289506_82289946	32.8509
Rhbdd1	NM_001122685	chr1_82377490_82377735	39.6269
Slc19a3	NM_030556	chr1_83015682_83015964	0.786622
Trip12	NM_133975	chr1_84723797_84724831	212.933
Trip12	NM_133975	chr1_84725319_84725558	26.4302
Trip12	NM_133975	chr1_84731529_84731859	37.2122
Trip12	NM_133975	chr1_84738628_84738927	54.2385
Trip12	NM_133975	chr1_84777308_84777607	24.4441
Trip12	NM_133975	chr1_84785991_84786316	32.4899
Trip12	NM_133975	chr1_84793454_84794430	320.17
Trip12	NM_133975	chr1_84814700_84815060	36.4617
A530032D15Rik	NM_213615	chr1_85011993_85012793	480.937
Cab39	NM_133781	chr1_85835208_85835602	118.324
Cab39	NM_133781	chr1_85849347_85851546	804.487
Itm2c	NM_022417	chr1_85894530_85894867	67.4312
Psmd1	NM_027357	chr1_86064574_86064923	29.2442
Psmd1	NM_027357	chr1_86071537_86072115	197.914
Psmd1	NM_027357	chr1_86078461_86078887	500.691
Psmd1	NM_027357	chr1_86083031_86083305	62.8925
Psmd1	NM_027357	chr1_86089941_86090286	70.5122
Psmd1	NM_027357	chr1_86091913_86092227	97.6699
Psmd1	NM_027357	chr1_86094157_86094464	104.186
Psmd1	NM_027357	chr1_86118392_86118746	230.01
Psmd1	NM_027357	chr1_86126342_86126674	197.655
Psmd1	NM_027357	chr1_86128022_86128408	242.698
Psmd1	NM_027357	chr1_86130520_86130823	149.281
Psmd1	NM_027357	chr1_86132613_86132889	106.351
Psmd1	NM_027357	chr1_86133533_86133895	118.174
Psmd1	NM_027357	chr1_86136860_86137182	106.757
Psmd1	NM_027357	chr1_86138898_86139303	58.4818
Ncl	NM_010880	chr1_86350274_86351109	593.046
Ncl	NM_010880	chr1_86351313_86351564	199.488
Ncl	NM_010880	chr1_86352137_86352672	351.961
Ncl	NM_010880	chr1_86359119_86359414	309.975
Ptma	NM_008972	chr1_86526722_86526970	174.72
Pde6d	NM_008801	chr1_86543064_86543697	134.525
Pde6d	NM_008801	chr1_86546560_86546875	89.4299
Pde6d	NM_008801	chr1_86547434_86547695	57.7849
Pde6d	NM_008801	chr1_86582175_86582477	26.1852
Cops7b	NM_172974	chr1_86605053_86605348	20.7431
Chrnd	NM_021600	chr1_87192142_87192957	124.38
Chrnd	NM_021600	chr1_87199024_87199808	338.949
Chrng	NM_009604	chr1_87206499_87206820	89.9018
Chrng	NM_009604	chr1_87207326_87207624	112.894
Chrng	NM_009604	chr1_87211420_87212391	200.015
Eif4e2	NM_023314	chr1_87219466_87219759	45.2444
Eif4e2	NM_023314	chr1_87224283_87224535	111.672
Eif4e2	NM_023314	chr1_87225758_87226325	219.347
Eif4e2	NM_023314	chr1_87239497_87240210	198.264
Gigyf2	NM_146112	chr1_87441933_87442261	42.2822
Gigyf2	NM_146112	chr1_87443555_87443843	48.1889
Atg16l1	NM_001205392	chr1_87791231_87792441	147.971
Sntg1	NM_027671	chr1_8791678_8792188	35.4737
Usp40	NM_001033291	chr1_87957104_87957430	36.8963
Sntg1	NM_027671	chr1_8815834_8816322	130.28
Sh3bp4	NM_133816	chr1_89143889_89144902	73.2132
Sh3bp4	NM_133816	chr1_89153202_89153818	26.9958
Sntg1	NM_027671	chr1_8962631_8962891	14.271
Agap1	NM_178119	chr1_89630337_89630630	32.1186
Ramp1	NM_001168392	chr1_91196695_91197012	33.529
Ube2f	NM_026454	chr1_91285325_91286127	178.293
Klhl30	NM_027551	chr1_91361666_91362391	139.702
Ilkap	NM_023343	chr1_91381777_91382073	47.4019
Hes6	NM_019479	chr1_91411478_91412462	213.162
Ndufa10	NM_024197	chr1_92439466_92440022	545.462
Ndufa10	NM_024197	chr1_92451885_92452246	244.114
Ndufa10	NM_024197	chr1_92460255_92460569	77.2669
Ndufa10	NM_024197	chr1_92462176_92462457	87.9465
Ndufa10	NM_024197	chr1_92462972_92463271	112.053
Ndufa10	NM_024197	chr1_92464244_92464586	142.136
Ndufa10	NM_024197	chr1_92467278_92467553	77.7155
Ndufa10	NM_024197	chr1_92469760_92470130	73.5903
Myeov2	NM_001163425	chr1_92637096_92637498	269.016
Gpc1	NM_016696	chr1_92857802_92858053	85.3966
Gpc1	NM_016696	chr1_92858301_92859495	324.169
Gpc1	NM_016696	chr1_92859810_92860183	72.1836
Dusp28	NM_175118	chr1_92907660_92908394	47.9905
Kif1a	NM_008440	chr1_93042015_93042815	192.961
Kif1a	NM_008440	chr1_93054747_93055053	66.6821
Kif1a	NM_008440	chr1_93077630_93077972	198.062
Hdlbp	NM_133808	chr1_93407849_93409200	809.935
Hdlbp	NM_133808	chr1_93412274_93412584	256.714
Hdlbp	NM_133808	chr1_93413421_93414002	240.586
Hdlbp	NM_133808	chr1_93414730_93415016	98.9334
Hdlbp	NM_133808	chr1_93417131_93417688	217.985
Hdlbp	NM_133808	chr1_93420056_93420331	89.3765
Hdlbp	NM_133808	chr1_93423190_93423468	152.127
Hdlbp	NM_133808	chr1_93423678_93423970	189.839
Hdlbp	NM_133808	chr1_93425204_93425492	200.675
Hdlbp	NM_133808	chr1_93436998_93437417	412.39
Hdlbp	NM_133808	chr1_93438124_93438486	277.681
Hdlbp	NM_133808	chr1_93440587_93440907	225.876
Hdlbp	NM_133808	chr1_93442076_93442364	168.354
Sept2	NM_010891	chr1_93491086_93491382	36.2071
Sept2	NM_010891	chr1_93497259_93497579	89.2843
Sept2	NM_010891	chr1_93501411_93501751	174.701
Stk25	NM_021537	chr1_93621919_93622546	160.739
Stk25	NM_021537	chr1_93628952_93629311	112.632
Thap4	NM_025920	chr1_93725026_93725370	37.8489
Thap4	NM_025920	chr1_93749736_93750695	46.5499
Ing5	NM_025454	chr1_93819332_93819853	31.4907
Ing5	NM_025454	chr1_93821370_93822095	78.6646
St8sia4	NM_001159745	chr1_95627412_95627878	24.2184
Slco6b1	NM_001039475	chr1_97024443_97024760	98.7549
D1Ertd622e	NM_133825	chr1_97645246_97646360	161.844
Ppip5k2	NM_173760	chr1_97749454_97749764	27.4222
Pam	NM_013626	chr1_97948660_97949540	880.536
Sgk3	NM_001037759	chr1_9865045_9865387	15.8365
Cntnap5b	NM_172851	chr1_99790351_99790823	82.7568
Tmtc2	NM_177368	chr10_105238105_105238638	1631.44
Ppfia2	NM_001205341	chr10_106192295_106192563	4.44029
Ppp1r12a	NM_027892	chr10_108214286_108214629	48.8886
Osbpl8	NM_175489	chr10_111295766_111297232	142.183
Nap1l1	NM_001146707	chr10_111486566_111486810	8.66522
Nap1l1	NM_001146707	chr10_111489991_111490230	8.25686
Nap1l1	NM_001146707	chr10_111490930_111491188	13.5968
Phlda1	NM_009344	chr10_111508003_111508557	24.6562
Shprh	NM_172937	chr10_11151734_11152324	32.4292
Fbxo30	NM_001168297	chr10_11289636_11290217	61.7528
Atxn7l3b	NM_001033474	chr10_112925446_112925875	135.038
Atxn7l3b	NM_001033474	chr10_112926169_112928246	585.825
Atxn7l3b	NM_001033474	chr10_112928276_112928833	321.36
Trhde	NM_146241	chr10_114010261_114010509	10.5395
Epm2a	NM_010146	chr10_11458263_11458819	46.4116
Tbc1d15	NM_025706	chr10_115219088_115219367	66.9666
Tbc1d15	NM_025706	chr10_115220130_115220503	100.785
Tbc1d15	NM_025706	chr10_115269853_115270201	725.175
Rab21	NM_024454	chr10_115315065_115315377	9.19132
Tmem19	NM_133683	chr10_115340870_115342674	383.834
Lgr5	NM_010195	chr10_115599266_115599750	224.495
Cnot2	NM_028082	chr10_116548940_116549199	41.9906
Rab3ip	NM_001003950	chr10_116905796_116906208	40.5019
Rab3ip	NM_001003950	chr10_116918694_116919016	29.5989
Cct2	NM_007636	chr10_117050986_117051374	390.71
Cct2	NM_007636	chr10_117052927_117053249	364.268
Cct2	NM_007636	chr10_117053951_117054225	271.96
Cct2	NM_007636	chr10_117054792_117055279	359.295
Cct2	NM_007636	chr10_117062725_117063135	232.258
Yeats4	NM_026570	chr10_117222066_117222324	51.6022
Lyz1	NM_013590	chr10_117290961_117291215	45.3364
Cpsf6	NM_001013391	chr10_117348819_117349511	90.4393
Cpsf6	NM_001013391	chr10_117355838_117356166	48.3112
Cpsf6	NM_001013391	chr10_117360847_117361438	132.031
Cpsf6	NM_001013391	chr10_117361903_117362287	95.0601
Cpsf6	NM_001013391	chr10_117362887_117363166	87.1705
Mdm2	NM_010786	chr10_117688890_117690820	2346.19
Mdm2	NM_010786	chr10_117692537_117692757	155.467
Mdm2	NM_010786	chr10_117694863_117695093	89.0063
Mdm2	NM_010786	chr10_117702005_117702403	42.1772
Nup107	NM_134010	chr10_117750618_117751048	89.9469
Nup107	NM_134010	chr10_117751207_117751492	33.8373
Nup107	NM_134010	chr10_117757188_117757459	12.2538
Nup107	NM_134010	chr10_117759165_117759419	30.2886
Iltifb	NM_054079	chr10_118260814_118261108	17.9678
Dyrk2	NM_001014390	chr10_118858775_118859633	399.116
Cand1	NM_027994	chr10_119202525_119203270	281.727
Cand1	NM_027994	chr10_119211557_119212216	239.792
Cand1	NM_027994	chr10_119212370_119212631	109.143
Cand1	NM_027994	chr10_119213507_119213881	111.107
Cand1	NM_027994	chr10_119219506_119219807	83.6473
Helb	NM_080446	chr10_120083610_120083972	16.7342
Tmbim4	NM_026617	chr10_120208753_120209050	49.0332
Tmbim4	NM_026617	chr10_120215440_120215758	51.6169
Tmbim4	NM_026617	chr10_120217413_120217688	65.173
Tmbim4	NM_026617	chr10_120224515_120224945	133.11
Msrb3	NM_177092	chr10_120782163_120783800	128.291
Rassf3	NM_138956	chr10_121410364_121411578	274.589
Rassf3	NM_138956	chr10_121411877_121412722	139.874
Tbk1	NM_019786	chr10_121553754_121554135	86.3223
Tbk1	NM_019786	chr10_121557107_121557362	65.4636
Xpot	NM_001081056	chr10_121601192_121601432	78.2953
BC048403	NM_173022	chr10_121763124_121763379	257.066
Mon2	NM_153395	chr10_123009470_123009709	74.2946
Mon2	NM_153395	chr10_123032494_123032754	55.3259
Usp15	NM_027604	chr10_123125338_123125994	232.781
Usp15	NM_027604	chr10_123181554_123181873	53.6347
Utrn	NM_011682	chr10_12382240_12382702	86.9356
Utrn	NM_011682	chr10_12383567_12384224	80.5781
Utrn	NM_011682	chr10_12405768_12406146	67.9713
Utrn	NM_011682	chr10_12406349_12406656	34.8693
Utrn	NM_011682	chr10_12421505_12421840	41.0588
Utrn	NM_011682	chr10_12436188_12436492	56.6874
Utrn	NM_011682	chr10_12439509_12439881	57.8081
Utrn	NM_011682	chr10_12441867_12442162	31.8093
4930503E24Rik	NR_028310	chr10_124523476_124523740	24.7499
Utrn	NM_011682	chr10_12455269_12455642	20.8764
Utrn	NM_011682	chr10_12621150_12621482	34.2784
Utrn	NM_011682	chr10_12633854_12634191	34.0717
Utrn	NM_011682	chr10_12643325_12643683	36.646
Utrn	NM_011682	chr10_12652617_12652955	43.5085
Utrn	NM_011682	chr10_12654601_12654925	57.607
Utrn	NM_011682	chr10_12658412_12658741	64.666
Utrn	NM_011682	chr10_12660688_12660951	34.5527
Utrn	NM_011682	chr10_12671680_12671970	32.4692
Os9	NM_177614	chr10_127120278_127120602	70.6054
Os9	NM_177614	chr10_127120851_127121122	25.2662
Utrn	NM_011682	chr10_12720706_12721062	32.8505
Utrn	NM_011682	chr10_12726149_12726492	119.407
Dctn2	NM_027151	chr10_127276310_127276915	260.743
Utrn	NM_011682	chr10_12728600_12728909	86.264
Ddit3	NM_007837	chr10_127296055_127297028	347.494
Mars	NM_001003913	chr10_127300207_127300634	202.499
R3hdm2	NM_001168293	chr10_127483883_127484210	52.7047
R3hdm2	NM_001168293	chr10_127485326_127485646	64.307
R3hdm2	NM_001168293	chr10_127487670_127487962	48.615
R3hdm2	NM_001168293	chr10_127492459_127492790	50.573
R3hdm2	NM_001168293	chr10_127498315_127499092	209.921
Shmt2	NM_001252316	chr10_127517360_127518379	234.9
Shmt2	NM_001252316	chr10_127519903_127520304	112.231
Stat6	NM_009284	chr10_127647589_127647858	50.1579
Prim1	NM_008921	chr10_128015916_128016242	26.18
Naca	NM_001113199	chr10_128036392_128036648	155.431
Naca	NM_001113199	chr10_128047582_128048577	316.928
Ptges3	NM_019766	chr10_128058985_128059325	32.6367
Ptges3	NM_019766	chr10_128076077_128077304	333.889
Atp5b	NM_016774	chr10_128083288_128083505	180.275
Atp5b	NM_016774	chr10_128083812_128084135	483.598
Atp5b	NM_016774	chr10_128084227_128084538	479.113
Atp5b	NM_016774	chr10_128085022_128085281	485.899
Atp5b	NM_016774	chr10_128085377_128085710	1767.79
Atp5b	NM_016774	chr10_128085961_128086504	5427.08
Atp5b	NM_016774	chr10_128089927_128090324	4449.39
Baz2a	NM_054078	chr10_128110663_128111277	65.1408
Baz2a	NM_054078	chr10_128114327_128114779	69.9172
Rbms2	NM_019711	chr10_128151093_128151449	24.9962
Rbms2	NM_019711	chr10_128176239_128176535	10.6287
Spryd4	NM_025716	chr10_128209992_128211082	182.367
Stat2	NM_019963	chr10_128291344_128292805	128.513
Cnpy2	NM_019953	chr10_128323280_128323796	115.967
Cs	NM_026444	chr10_128337727_128338083	66.7108
Cs	NM_026444	chr10_128350346_128350618	107.525
Cs	NM_026444	chr10_128352583_128353318	534.376
Cs	NM_026444	chr10_128358279_128358527	228.74
Cs	NM_026444	chr10_128359886_128360192	420.461
Cs	NM_026444	chr10_128360908_128362369	1633.57
Ankrd52	NM_172790	chr10_128391409_128392687	448.965
Nabp2	NM_027257	chr10_128401337_128402024	55.5116
Rnf41	NM_026259	chr10_128415094_128415386	22.0452
Rnf41	NM_026259	chr10_128435321_128435568	64.5747
Rnf41	NM_026259	chr10_128438188_128438584	46.3029
Smarcc2	NM_001114097	chr10_128459263_128459535	53.628
Smarcc2	NM_001114097	chr10_128461275_128461561	102.77
Smarcc2	NM_001114097	chr10_128474580_128475180	126.077
Smarcc2	NM_001114097	chr10_128484178_128484515	93.4906
Smarcc2	NM_001114097	chr10_128485518_128485776	85.8867
Myl6	NM_010860	chr10_128490844_128491073	128.54
Myl6b	NM_172259	chr10_128494296_128494766	317.328
Myl6b	NM_172259	chr10_128494956_128495316	361.258
Myl6b	NM_172259	chr10_128496154_128496475	147.138
Myl6b	NM_172259	chr10_128497124_128497390	61.7037
Myl6b	NM_172259	chr10_128503699_128503998	8.58125
Esyt1	NM_011843	chr10_128510247_128510754	273.735
Esyt1	NM_011843	chr10_128511380_128512494	291.036
Esyt1	NM_011843	chr10_128516971_128517482	88.32
Esyt1	NM_011843	chr10_128517557_128517840	96.9165
Pa2g4	NM_011119	chr10_128559150_128559607	401.075
Pa2g4	NM_011119	chr10_128565642_128566029	175.007
Erbb3	NM_010153	chr10_128567700_128569540	535.648
Rps26	NM_013765	chr10_128624448_128624754	203.294
Rps26	NM_013765	chr10_128625105_128625422	369.248
Rps26	NM_013765	chr10_128626019_128626329	317.952
Suox	NM_173733	chr10_128669963_128670939	119.524
Suox	NM_173733	chr10_128671654_128671943	40.4296
Rab5b	NM_177411	chr10_128676302_128676547	5.7211
Rab5b	NM_177411	chr10_128679239_128679635	149.345
Rab5b	NM_177411	chr10_128686747_128686979	25.5647
Cdk2	NM_016756	chr10_128697957_128699198	158.737
Dnajc14	NM_028873	chr10_128807050_128807677	129.609
Ormdl2	NM_024180	chr10_128816651_128818060	351.184
Ormdl2	NM_024180	chr10_128818603_128819015	154.273
Ormdl2	NM_024180	chr10_128819920_128820523	179.304
Gdf11	NM_010272	chr10_128884260_128884686	43.6317
Cd63	NM_007653	chr10_128911403_128911811	200.426
Cd63	NM_007653	chr10_128911966_128912873	375.947
Bloc1s1	NM_015740	chr10_128923272_128923559	137.014
Itga7	NM_008398	chr10_128944277_128944629	33.8995
Mettl7b	NM_027853	chr10_128957623_128958310	41.8889
Sf3b5	NM_175102	chr10_13008453_13009236	245.671
Vmn2r85	NM_001102602	chr10_130412575_130414123	500.084
Vmn2r87	NM_001103366	chr10_130592043_130592777	598.786
Ltv1	NM_181470	chr10_13182797_13183047	60.2507
Ltv1	NM_181470	chr10_13190481_13190879	39.1173
Ltv1	NM_181470	chr10_13191990_13192305	53.1743
Pex3	NM_019961	chr10_13546275_13546567	32.0864
Hivep2	NM_010437	chr10_14148923_14149651	57.6931
Vta1	NM_025418	chr10_14655319_14655952	212.297
Vta1	NM_025418	chr10_14660941_14661270	64.3214
Vta1	NM_025418	chr10_14667691_14668545	44.8595
Vta1	NM_025418	chr10_14675854_14676166	54.5246
Vta1	NM_025418	chr10_14683970_14684253	50.1296
Vta1	NM_025418	chr10_14684763_14685121	104.601
Vta1	NM_025418	chr10_14687501_14687800	63.398
Vta1	NM_025418	chr10_14705228_14705525	17.5077
1700016L04Rik	NR_045824	chr10_14746764_14747144	45.2579
Nmbr	NM_008703	chr10_15520357_15520700	1.70646
Cited2	NM_010828	chr10_17723873_17725650	709.43
Txlnb	NM_138628	chr10_17799005_17799596	52.5097
Txlnb	NM_138628	chr10_17806661_17806974	16.3169
Txlnb	NM_138628	chr10_17815154_17815483	14.5591
Txlnb	NM_138628	chr10_17842639_17842978	47.9103
Txlnb	NM_138628	chr10_17843181_17843899	51.276
Abracl	NM_028440	chr10_18022984_18023231	9.08852
Reps1	NM_009048	chr10_18121001_18121285	44.4006
Bclaf1	NM_001025393	chr10_20323011_20323899	327.158
Ahi1	NM_026203	chr10_21000419_21000791	18.7094
Myb	NM_010848	chr10_21146103_21146443	6.64339
Myb	NM_010848	chr10_21152386_21152739	7.22351
4930455C13Rik	NR_045352	chr10_21341706_21342023	24.2547
Hbs1l	NM_001042593	chr10_21349219_21349510	29.1797
Hbs1l	NM_001042593	chr10_21352444_21352728	45.1204
Hbs1l	NM_001042593	chr10_21368228_21368875	115.09
Raet1b	NM_009017	chr10_22343785_22344606	138.997
Raet1b	NM_009017	chr10_22344901_22345514	183.775
Tbpl1	NM_011603	chr10_22703887_22704393	77.3246
Tbpl1	NM_011603	chr10_22704534_22705986	364.344
Tbpl1	NM_011603	chr10_22731020_22731322	38.2238
Rps12	NM_011295	chr10_23786532_23786874	96.6338
Ctgf	NM_010217	chr10_24567892_24568146	14.2526
Akap7	NM_018747	chr10_25054016_25054299	105.352
Epb4.1l2	NM_001199265	chr10_25359913_25360106	82.5855
Arhgap18	NM_176837	chr10_26772497_26772776	20.113
Arhgap18	NM_176837	chr10_26912523_26912825	55.6652
Arhgap18	NM_176837	chr10_26917882_26918446	53.3764
Lama2	NM_008481	chr10_27280667_27280925	1.39895
Ptprk	NM_008983	chr10_28585455_28585764	20.0757
Ptprk	NM_008983	chr10_28595743_28596244	15.3599
Ncoa7	NM_172495	chr10_30780853_30781699	256.288
Hddc2	NM_027168	chr10_31248403_31248768	80.7536
Hddc2	NM_027168	chr10_31248893_31249718	159.352
Hddc2	NM_027168	chr10_31249798_31250057	59.2495
Hddc2	NM_027168	chr10_31250269_31250772	93.2661
Hddc2	NM_027168	chr10_31325937_31326256	50.4035
Gm3258	NM_011509	chr10_31413462_31414130	186.418
Rnf217	NM_001146349	chr10_31501944_31502754	160.59
Rnf217	NM_001146349	chr10_31517304_31517644	35.2798
Rnf217	NM_001146349	chr10_31534549_31535001	29.6953
Rnf217	NM_001146349	chr10_31608289_31608637	12.7131
Trdn	NM_029726	chr10_33138978_33139394	27.4277
Trdn	NM_029726	chr10_33156916_33157246	27.8266
Gm4794	NM_001101452	chr10_33715196_33715427	7.16719
Rsph4a	NM_001162957	chr10_33893771_33894014	19.4892
Dse	NM_172508	chr10_34151455_34153625	175.527
Tspyl1	NM_009433	chr10_34282729_34284866	834.783
Ppp1r14c	NM_133485	chr10_3463379_3464856	220.651
Hs3st5	NM_001081208	chr10_35710181_35710562	22.997
Hdac2	NM_008229	chr10_36986205_36986515	41.2758
Hdac2	NM_008229	chr10_36989084_36989395	98.6838
Hdac2	NM_008229	chr10_36997869_36998162	155.099
Hdac2	NM_008229	chr10_36998324_36998591	84.6427
Hdac2	NM_008229	chr10_37001475_37001868	70.7218
Wisp3	NM_001127376	chr10_39198464_39199054	423.106
Fyn	NM_001122893	chr10_39454963_39455253	36.6302
Fyn	NM_001122893	chr10_39511645_39512106	126.196
Fyn	NM_001122893	chr10_39515462_39515781	106.365
Fyn	NM_001122893	chr10_39522637_39522958	84.0351
Fyn	NM_001122893	chr10_39525290_39525588	82.8446
Fyn	NM_001122893	chr10_39526683_39527015	72.5255
Fyn	NM_001122893	chr10_39531906_39532287	100.714
Fyn	NM_001122893	chr10_39551268_39551640	135.997
Fyn	NM_001122893	chr10_39563679_39565219	758.319
E130307A14Rik	NR_038037	chr10_39662513_39663014	29.3734
Rev3l	NM_011264	chr10_39783082_39783423	25.718
Rev3l	NM_011264	chr10_39864520_39864937	28.6696
Slc16a10	NM_028247	chr10_40141614_40142056	41.95
Rpf2	NM_001042556	chr10_40223529_40223949	35.0027
Rpf2	NM_001042556	chr10_40225257_40225540	52.3887
Rpf2	NM_001042556	chr10_40227451_40227744	45.9735
Rpf2	NM_001042556	chr10_40232979_40233288	24.4518
Gtf3c6	NM_026113	chr10_40251069_40251304	75.9626
Slc22a16	NM_027572	chr10_40565780_40566690	34.3874
Fig4	NM_133999	chr10_41188219_41188794	89.2828
Fig4	NM_133999	chr10_41257914_41258185	34.2207
Fig4	NM_133999	chr10_41263874_41264153	33.0124
Fig4	NM_133999	chr10_41265298_41265595	50.007
Fig4	NM_133999	chr10_41267585_41267917	67.692
Fig4	NM_133999	chr10_41270200_41270511	57.645
Fig4	NM_133999	chr10_41277244_41277610	35.5199
Cd164	NM_016898	chr10_41519397_41519817	1357.46
Sesn1	NM_001162908	chr10_41810689_41811381	58.0659
Foxo3	NM_019740	chr10_42181892_42182454	208.785
Foxo3	NM_019740	chr10_42196378_42197835	802.514
Lace1	NM_145743	chr10_42435862_42436182	36.2469
Snx3	NM_017472	chr10_42502184_42502611	70.8189
Snx3	NM_017472	chr10_42533074_42533360	208.18
Ostm1	NM_172416	chr10_42700434_42702449	712.852
Sec63	NM_153055	chr10_42761701_42761946	32.7659
Sec63	NM_153055	chr10_42789173_42789525	74.675
Sec63	NM_153055	chr10_42791067_42791401	75.641
Sec63	NM_153055	chr10_42794661_42794937	45.738
Sec63	NM_153055	chr10_42798652_42798949	52.9453
Sec63	NM_153055	chr10_42801557_42802050	150.639
Sec63	NM_153055	chr10_42803796_42804091	98.9854
Sec63	NM_153055	chr10_42810734_42811011	120.768
Sec63	NM_153055	chr10_42823780_42824098	36.797
Sec63	NM_153055	chr10_42828854_42830156	610.958
Pdss2	NM_001168289	chr10_43439866_43440578	86.3747
1700021F05Rik	NM_026411	chr10_43524067_43524605	106.736
1700021F05Rik	NM_026411	chr10_43530477_43530764	35.184
1700021F05Rik	NM_026411	chr10_43532593_43533189	48.4504
Cd24a	NM_009846	chr10_43582600_43584059	527.302
Zbtb2	NM_001033466	chr10_4367090_4368189	169.836
Qrsl1	NM_001081054	chr10_43874242_43874797	40.2515
Rtn4ip1	NM_130892	chr10_43932281_43932637	20.3563
Rtn4ip1	NM_130892	chr10_43946917_43947833	101.157
Atg5	NM_053069	chr10_44303474_44303837	34.7618
Atg5	NM_053069	chr10_44362868_44363891	203.595
Atg5	NM_053069	chr10_44363938_44364297	35.9884
1700052N19Rik	NM_024261	chr10_4454002_4455131	141.635
Prep	NM_011156	chr10_44852500_44853118	54.8164
Prep	NM_011156	chr10_45090928_45091218	19.0192
Prep	NM_011156	chr10_45092577_45092876	27.8178
Prep	NM_011156	chr10_45094879_45095278	39.9941
Prep	NM_011156	chr10_45107706_45107981	25.3833
Prep	NM_011156	chr10_45114961_45115338	56.7636
Prep	NM_011156	chr10_45120531_45120962	51.605
Prep	NM_011156	chr10_45125867_45126179	26.8318
Prep	NM_011156	chr10_45147898_45148228	56.3833
Prep	NM_011156	chr10_45150335_45150621	76.5321
Prep	NM_011156	chr10_45152947_45153277	94.196
Prep	NM_011156	chr10_45155443_45155727	88.8417
Prep	NM_011156	chr10_45158167_45159666	293.77
Popdc3	NM_024286	chr10_45314712_45315380	303.589
Popdc3	NM_024286	chr10_45316337_45316637	275.034
Popdc3	NM_024286	chr10_45317598_45318392	445.541
D030045P18Rik	NR_040624	chr10_45875343_45876099	214.825
Syne1	NM_022027	chr10_5020306_5020898	46.7232
Syne1	NM_022027	chr10_5040693_5041032	18.8771
Ascc3	NM_198007	chr10_50642503_50642752	19.6356
Ascc3	NM_198007	chr10_50716404_50716706	20.2615
Gopc	NM_053187	chr10_52343465_52343754	28.055
Gopc	NM_053187	chr10_52353249_52353559	41.8644
Gopc	NM_053187	chr10_52381490_52381960	56.1818
Gopc	NM_001199272	chr10_52384874_52385066	31.505
Nus1	NM_030250	chr10_52417799_52418280	49.5787
Cep85l	NM_001204983	chr10_53299588_53300062	69.2399
Asf1a	NM_025541	chr10_53597011_53597414	61.4768
Tbc1d32	NM_001033385	chr10_56250257_56250516	118.841
Serinc1	NM_019760	chr10_57522900_57523308	203.896
Serinc1	NM_019760	chr10_57532258_57532509	52.0666
Smpdl3a	NM_020561	chr10_57800914_57801222	26.366
Mtrf1l	NM_175374	chr10_5813089_5813515	58.8019
Lims1	NM_001193303	chr10_58407975_58408245	163.117
Lims1	NM_001193303	chr10_58409945_58410313	354.248
Lims1	NM_001193303	chr10_58423790_58424615	434.138
Ranbp2	NM_011240	chr10_58463731_58464580	219.925
Ranbp2	NM_011240	chr10_58467036_58467541	151.212
Ranbp2	NM_011240	chr10_58479144_58480708	530.907
Ranbp2	NM_011240	chr10_58493716_58494215	53.6625
Sept10	NM_001024911	chr10_59165490_59166165	57.5659
Sept10	NM_001024911	chr10_59180975_59181256	17.9377
Sept10	NM_001024911	chr10_59192617_59192903	38.1425
P4ha1	NM_011030	chr10_59342617_59342928	47.2712
P4ha1	NM_011030	chr10_59352000_59352368	76.8375
Mcu	NM_001033259	chr10_59447085_59448805	161.432
Mcu	NM_001033259	chr10_59454930_59455238	25.4312
Mcu	NM_001033259	chr10_59456574_59456861	26.3198
Micu1	NM_144822	chr10_59727897_59728218	48.0228
Micu1	NM_144822	chr10_59732882_59733267	66.608
Micu1	NM_144822	chr10_59740543_59740940	61.6947
Micu1	NM_144822	chr10_59768024_59768373	53.4105
Micu1	NM_144822	chr10_59787835_59788115	18.7136
Micu1	NM_144822	chr10_59788797_59789205	66.1459
Micu1	NM_144822	chr10_59807536_59807755	17.2557
Micu1	NM_144822	chr10_59827085_59827446	36.3735
Micu1	NM_144822	chr10_59839577_59839894	29.6738
Micu1	NM_144822	chr10_59863090_59864125	178.777
Dnajb12	NM_019965	chr10_59879565_59879910	47.6293
Dnajb12	NM_019965	chr10_59892624_59893092	73.3764
Dnajb12	NM_019965	chr10_59898123_59898772	85.0885
Ddit4	NM_029083	chr10_59949620_59950104	106.861
Anapc16	NM_025514	chr10_59996332_59996664	33.4803
Ascc1	NM_026937	chr10_60049661_60049951	16.6417
Ascc1	NM_026937	chr10_60098016_60098281	34.9576
Spock2	NM_052994	chr10_60133180_60133462	42.749
Psap	NM_001146123	chr10_60277603_60277914	320.477
Psap	NM_001146123	chr10_60281550_60282212	253.019
Psap	NM_001146123	chr10_60291538_60291876	1139.5
Unc5b	NM_029770	chr10_60762682_60763056	24.523
Sgpl1	NM_009163	chr10_61098651_61099731	723.275
Sgpl1	NM_009163	chr10_61112063_61112378	80.6213
Sgpl1	NM_009163	chr10_61113936_61114256	85.3639
Sgpl1	NM_009163	chr10_61146137_61146414	11.5891
Pald1	NM_013753	chr10_61342226_61342515	55.5497
Lrrc20	NM_153542	chr10_61580560_61581257	78.5755
Ppa1	NM_026438	chr10_61666836_61667156	32.7288
Ppa1	NM_026438	chr10_61667488_61667774	40.9565
Ppa1	NM_026438	chr10_61673706_61674169	98.9293
Sar1a	NM_009120	chr10_61684882_61685262	137.815
Sar1a	NM_009120	chr10_61686282_61686565	98.5905
Sar1a	NM_009120	chr10_61691244_61691928	311.482
Sar1a	NM_009120	chr10_61692352_61693312	1088.71
Tysnd1	NM_001272092	chr10_61702046_61702790	113.087
H2afy2	NM_207000	chr10_61738760_61739406	32.4013
Hk1	NM_001146100	chr10_62269095_62269532	37.1209
Hk1	NM_001146100	chr10_62271568_62271913	45.3364
Hk1	NM_001146100	chr10_62274353_62274670	33.5393
Hk1	NM_001146100	chr10_62315301_62315623	31.4989
Supv3l1	NM_181423	chr10_62429330_62429867	51.6827
Ddx21	NM_019553	chr10_62580286_62581494	222.583
Ddx21	NM_019553	chr10_62582063_62582581	108.542
Ddx21	NM_019553	chr10_62588568_62588911	122.864
Ddx21	NM_019553	chr10_62590552_62590814	64.7348
Ddx21	NM_019553	chr10_62598144_62599001	227.702
Ddx50	NM_053183	chr10_62615988_62616589	140.571
Ddx50	NM_053183	chr10_62621368_62621603	21.2137
Ddx50	NM_053183	chr10_62624650_62624942	24.1944
Ccar1	NM_026201	chr10_62753192_62753510	42.1362
Ccar1	NM_026201	chr10_62764229_62764650	112.236
Ccar1	NM_026201	chr10_62776512_62777084	101.101
Hnrnph3	NM_001079824	chr10_63018684_63018985	39.2752
Hnrnph3	NM_001079824	chr10_63019299_63019528	43.6514
Mypn	NM_182992	chr10_63115817_63117020	116.805
Mypn	NM_182992	chr10_63135828_63136372	52.0394
Mypn	NM_182992	chr10_63145778_63146304	132.006
Mypn	NM_182992	chr10_63147788_63148073	57.358
Mypn	NM_182992	chr10_63152702_63153035	47.5751
Mypn	NM_182992	chr10_63169167_63169505	28.4785
Mypn	NM_182992	chr10_63192334_63193335	84.5526
Ctnna3	NM_177612	chr10_65534919_65535123	35.0882
Nrbf2	NM_001036293	chr10_67267202_67268140	90.645
Zfp365	NM_178679	chr10_67909123_67909997	56.9029
Rhobtb1	NM_001252638	chr10_69289509_69290962	191.107
Rhobtb1	NM_001252638	chr10_69291202_69291749	66.1015
Ccdc6	NM_001111121	chr10_70097347_70097680	22.3048
Ccdc6	NM_001111121	chr10_70142486_70142837	49.3707
Ccdc6	NM_001111121	chr10_70154606_70154944	51.2433
Ccdc6	NM_001111121	chr10_70166880_70167406	19.6221
Ccdc6	NM_001111121	chr10_70169034_70169342	27.7555
Ccdc6	NM_001111121	chr10_70174895_70175210	20.2618
Ccdc6	NM_001111121	chr10_70182062_70182323	16.0194
Ccdc6	NM_001111121	chr10_70190470_70193138	655.704
2310015B20Rik	NR_038041	chr10_70219384_70219685	12.8367
Cnksr3	NM_172546	chr10_7119772_7120386	25.1803
Cisd1	NM_134007	chr10_71330670_71331214	129.209
Cisd1	NM_134007	chr10_71336121_71336501	72.3181
Cisd1	NM_134007	chr10_71344601_71344883	15.4195
Ipmk	NM_027184	chr10_71595833_71596086	2.87844
Zwint	NM_025635	chr10_72656248_72656725	97.8937
Zwint	NM_025635	chr10_72656855_72657509	225.912
Zwint	NM_025635	chr10_72673872_72674943	730.35
A330049N07Rik	NR_040646	chr10_73202431_73203258	116.858
Rsph14	NM_001163534	chr10_74862919_74863474	78.8629
Specc1l	NM_153406	chr10_75261686_75262003	54.9735
Specc1l	NM_153406	chr10_75267502_75267689	27.5328
Specc1l	NM_153406	chr10_75311379_75312364	117.656
Gucd1	NM_175133	chr10_75506820_75507611	124.226
Snrpd3	NM_026095	chr10_75519241_75519562	31.8436
Snrpd3	NM_026095	chr10_75532069_75532444	21.0833
Mif	NM_010798	chr10_75859303_75859906	135.807
Mif	NM_010798	chr10_75860021_75860282	47.0716
Smarcb1	NM_001161853	chr10_75896717_75897202	174.046
Smarcb1	NM_001161853	chr10_75897340_75897678	126.257
Smarcb1	NM_001161853	chr10_75904267_75904665	115.454
Smarcb1	NM_001161853	chr10_75905936_75906286	67.4261
Smarcb1	NM_001161853	chr10_75910079_75910385	47.3615
Smarcb1	NM_001161853	chr10_75916730_75916995	30.4158
Smarcb1	NM_001161853	chr10_75921274_75921525	33.7036
Mmp11	NM_008606	chr10_75923303_75924149	147.258
Chchd10	NM_175329	chr10_75936181_75936543	105.864
Chchd10	NM_175329	chr10_75937217_75937736	127.291
Zfp280b	NM_177475	chr10_76040085_76040757	107.541
Mir678	NR_030443	chr10_76207239_76207870	82.0787
Pcnt	NM_008787	chr10_76367244_76367581	18.0973
Pcmt1	NM_008786	chr10_7637737_7638312	165.905
Pcnt	NM_008787	chr10_76381249_76381533	21.2648
Pcmt1	NM_008786	chr10_7644229_7644511	52.3388
Mcm3ap	NM_019434	chr10_76483052_76483378	33.8903
Pcmt1	NM_008786	chr10_7648965_7649239	29.394
Mcm3ap	NM_019434	chr10_76501083_76501371	29.0186
Mcm3ap	NM_019434	chr10_76506252_76506698	69.8539
Pcmt1	NM_008786	chr10_7662964_7663272	20.2574
Fam207a	NM_133998	chr10_77486671_77487900	140.509
Pttg1ip	NM_145925	chr10_77581730_77582048	22.6291
Pttg1ip	NM_145925	chr10_77589555_77589852	45.8938
Pttg1ip	NM_145925	chr10_77597027_77598759	3276.46
Sumo3	NM_019929	chr10_77616186_77617470	529.583
Ube2g2	NM_019803	chr10_77644401_77646033	727.206
Ube2g2	NM_019803	chr10_77652795_77653124	27.6335
Ginm1	NM_145418	chr10_7767998_7768687	121.452
Ginm1	NM_145418	chr10_7775130_7775389	78.6501
Pfkl	NM_008826	chr10_77987924_77988411	78.4413
D10Jhu81e	NM_138601	chr10_78162081_78162782	78.0725
Trappc10	NM_001081055	chr10_78186734_78188015	332.633
Trappc10	NM_001081055	chr10_78203903_78204440	65.4118
Trappc10	NM_001081055	chr10_78222695_78222982	27.0253
Agpat3	NM_053014	chr10_78272005_78273059	416.582
Agpat3	NM_053014	chr10_78282988_78283338	170.306
Agpat3	NM_053014	chr10_78287759_78288069	83.1063
Rrp1	NM_010925	chr10_78393269_78393782	80.6387
Rrp1	NM_010925	chr10_78400382_78401078	525.628
Rrp1	NM_010925	chr10_78403407_78403679	282.064
Rrp1	NM_010925	chr10_78404820_78405270	293.262
Cstb	NM_007793	chr10_78425669_78425970	185.064
Cstb	NM_007793	chr10_78426815_78427633	472.143
Pdxk	NM_172134	chr10_78438018_78439023	217.951
Syde1	NM_027875	chr10_78584939_78585931	212.114
Ppap2c	NM_015817	chr10_79526447_79527064	39.653
Mier2	NM_027422	chr10_79540180_79540710	51.1267
Mier2	NM_027422	chr10_79548756_79549003	40.0642
Mier2	NM_027422	chr10_79549104_79549852	81.6313
Cdc34	NM_177613	chr10_79684848_79685435	103.404
Cdc34	NM_177613	chr10_79687768_79688399	300.153
Bsg	NM_009768	chr10_79704398_79704713	110.975
Bsg	NM_009768	chr10_79709601_79710999	3602.84
Bsg	NM_009768	chr10_79711391_79711972	1219.67
Polrmt	NM_172551	chr10_79743177_79743614	42.5088
Rnf126	NM_144528	chr10_79758527_79758981	78.7259
Prss57	NM_001042710	chr10_79781429_79782484	69.1724
Bc1	NR_038088	chr10_79888614_79889007	164.504
Bc1	NR_038088	chr10_79954478_79955034	174.905
Tmem259	NM_001003949	chr10_79977828_79979329	296.975
Cnn2	NM_007725	chr10_79994426_79995353	193.035
Polr2e	NM_025554	chr10_80037052_80037429	59.0508
Stk11	NM_011492	chr10_80116663_80117000	29.0914
Dos	NM_001195268	chr10_80129861_80130757	392.083
Atp5d	NM_025313	chr10_80142372_80142711	293.784
Midn	NM_021565	chr10_80153607_80154053	215.345
Midn	NM_021565	chr10_80155085_80155478	249.713
Midn	NM_021565	chr10_80156306_80156877	581.631
Midn	NM_021565	chr10_80158011_80158390	318.574
Cirbp	NM_007705	chr10_80170809_80171692	211.427
Ndufs7	NM_029272	chr10_80254754_80255241	194.864
Gamt	NM_010255	chr10_80258169_80258511	58.5415
Mex3d	NM_198615	chr10_80380376_80381089	145.271
Uqcr11	NM_025650	chr10_80404074_80404355	73.7583
Tcf3	NM_001164150	chr10_80430813_80431150	85.8736
Klf16	NM_078477	chr10_80567125_80567905	59.5194
Csnk1g2	NM_001159591	chr10_80637918_80638922	288.128
Csnk1g2	NM_001159591	chr10_80639689_80640741	231.81
Mknk2	NM_021462	chr10_80665298_80666693	460.37
Mob3a	NM_172457	chr10_80685162_80686167	271.337
Ap3d1	NM_007460	chr10_80706950_80708049	268.625
Ap3d1	NM_007460	chr10_80717627_80717941	100.332
Dot1l	NM_199322	chr10_80783139_80783615	68.5065
Dot1l	NM_199322	chr10_80794125_80795356	129.697
Plekhj1	NM_023900	chr10_80796134_80796639	107.75
Sf3a2	NM_013651	chr10_80803459_80803965	44.7302
Lsm7	NM_025349	chr10_80852774_80853130	27.6774
Sppl2b	NM_175195	chr10_80868271_80868684	54.3134
Timm13	NM_013895	chr10_80899692_80900278	149.564
Lmnb2	NM_010722	chr10_80901327_80902018	119.815
Gadd45b	NM_008655	chr10_80930086_80930606	52.0654
Gadd45b	NM_008655	chr10_80930931_80931287	47.7873
Gadd45b	NM_008655	chr10_80931469_80932093	53.9123
Slc39a3	NM_134135	chr10_81030852_81031471	90.3069
Sgta	NM_024499	chr10_81044044_81045065	547.799
Sgta	NM_024499	chr10_81050915_81051331	130.861
Thop1	NM_022653	chr10_81070072_81070349	12.4088
Thop1	NM_022653	chr10_81073101_81073451	66.3232
Thop1	NM_022653	chr10_81075431_81075725	78.2689
Map2k2	NM_023138	chr10_81119314_81119770	89.5798
Zbtb7a	NM_010731	chr10_81149229_81149828	173.731
Pias4	NM_021501	chr10_81157866_81158125	57.4287
Pias4	NM_021501	chr10_81163682_81164200	105.414
Eef2	NM_007907	chr10_81177663_81177888	476.894
Eef2	NM_007907	chr10_81178674_81178936	787.339
Eef2	NM_007907	chr10_81180813_81181678	1908.21
Dapk3	NM_007828	chr10_81189821_81190549	136.193
Atcayos	NR_015477	chr10_81199207_81199808	109.217
Atcayos	NR_015477	chr10_81199932_81200570	114.104
Pip5k1c	NM_001146687	chr10_81318802_81319919	167.944
Cactin	NM_027381	chr10_81325346_81326266	74.9258
Hmg20b	NM_001163165	chr10_81346508_81347157	83.7222
Nfic	NM_008688	chr10_81398786_81399618	282.78
Nfic	NM_008688	chr10_81420167_81420760	28.4643
Gna11	NM_010301	chr10_81528996_81529735	211.597
Aes	NM_001276288	chr10_81565197_81566359	480.357
Zfp433	NM_001243067	chr10_81721026_81721882	25.8968
Gm1553	NM_001255990	chr10_82430896_82432322	123.863
1190007I07Rik	NM_001135567	chr10_82585350_82586608	219.422
1190007I07Rik	NM_001135567	chr10_82587034_82587317	25.0977
1190007I07Rik	NM_001135569	chr10_82619861_82620304	17.5229
Gm9855	NR_037190	chr10_82649716_82650144	22.6668
Txnrd1	NM_001042514	chr10_82881618_82882027	152.807
Txnrd1	NM_001042514	chr10_82896262_82897712	371.697
Chst11	NM_021439	chr10_82954643_82955473	855.868
Slc41a2	NM_177388	chr10_83231273_83231989	50.1871
D10Wsu102e	NM_026579	chr10_83366263_83366878	128.203
A230046K03Rik	NM_001033375	chr10_83594214_83595911	469.688
Nuak1	NM_001004363	chr10_84308899_84309384	95.4564
Nuak1	NM_001004363	chr10_84370968_84372531	566.642
Nuak1	NM_001004363	chr10_84380645_84380965	60.3243
Nuak1	NM_001004363	chr10_84393896_84394251	76.2937
Ckap4	NM_175451	chr10_84526312_84528216	922.962
Ckap4	NM_175451	chr10_84533387_84533767	29.9762
Tcp11l2	NM_146008	chr10_84613428_84614320	54.5065
Tmem263	NM_001013028	chr10_85102800_85103102	30.7523
Btbd11	NM_028709	chr10_85313505_85314236	335.354
Btbd11	NM_001017525	chr10_85659376_85660112	25.7696
Rtcb	NM_145422	chr10_85938633_85939189	242.769
Rtcb	NM_145422	chr10_85943199_85943458	79.9856
Rtcb	NM_145422	chr10_85943765_85944094	132.699
Rtcb	NM_145422	chr10_85946105_85946425	151.882
Rtcb	NM_145422	chr10_85947114_85947393	93.2721
Rtcb	NM_145422	chr10_85949360_85949687	79.0697
Hsp90b1	NM_011631	chr10_86690836_86691206	1288.23
Hsp90b1	NM_011631	chr10_86691563_86691825	1209.1
Hsp90b1	NM_011631	chr10_86692072_86692537	2878.66
Hsp90b1	NM_011631	chr10_86695485_86696021	1810.24
Hsp90b1	NM_011631	chr10_86704195_86704492	1419.46
Hsp90b1	NM_011631	chr10_86705204_86705484	457.832
BC030307	NM_001003910	chr10_86731760_86732406	78.603
Tyms-ps	NR_000040	chr10_87966953_87967399	43.3575
Nup37	NM_028334	chr10_88178089_88178352	12.5161
Ccdc53	NM_001122960	chr10_88201180_88201412	22.7473
Ccdc53	NM_001122960	chr10_88201698_88202039	56.4515
Ccdc53	NM_001122960	chr10_88213536_88213836	30.6837
Ccdc53	NM_001122960	chr10_88215860_88216181	83.3919
Ccdc53	NM_001122960	chr10_88245632_88246034	53.4711
Mybpc1	NM_001252372	chr10_88522914_88523217	28.2108
Mybpc1	NM_001252372	chr10_88531617_88531969	37.7035
Mybpc1	NM_001252372	chr10_88536206_88536576	69.5668
Mybpc1	NM_001252372	chr10_88540862_88541167	59.6871
Mybpc1	NM_001252372	chr10_88542242_88542617	92.2059
Mybpc1	NM_001252372	chr10_88545886_88546199	63.9879
Mybpc1	NM_001252372	chr10_88548682_88548995	54.3411
Mybpc1	NM_001252372	chr10_88551288_88551636	55.296
Mybpc1	NM_001252372	chr10_88553162_88553473	36.7081
Mybpc1	NM_001252372	chr10_88560144_88560496	31.169
Arl1	NM_025859	chr10_88731384_88731647	19.4113
Uhrf1bp1l	NM_029166	chr10_89779815_89780120	37.2278
Uhrf1bp1l	NM_029166	chr10_89790451_89790814	62.7958
Uhrf1bp1l	NM_029166	chr10_89804912_89806177	390.95
Uhrf1bp1l	NM_029166	chr10_89811403_89811734	50.5645
Uhrf1bp1l	NM_029166	chr10_89817916_89818564	109.984
Apaf1	NM_001042558	chr10_90989343_90991154	136.793
Ikbip	NM_026166	chr10_91083097_91083328	30.17
Ikbip	NM_027078	chr10_91102048_91102578	23.9368
Slc25a3	NM_133668	chr10_91116745_91117421	1812.99
Slc25a3	NM_133668	chr10_91117955_91118298	988.747
Slc25a3	NM_133668	chr10_91118616_91118960	737.785
Slc25a3	NM_133668	chr10_91119446_91119786	477.632
Slc25a3	NM_133668	chr10_91121862_91122414	264.49
Slc25a3	NM_133668	chr10_91123449_91123758	128.737
Tmpo	NM_001080130	chr10_91149044_91149778	280.896
Tmpo	NM_001080130	chr10_91163953_91164276	161.734
Tmpo	NM_001080130	chr10_91165856_91166123	108.3
Tmpo	NM_001080130	chr10_91170940_91171538	99.0395
Cdk17	NM_146239	chr10_93211833_93212173	23.1456
Cdk17	NM_146239	chr10_93239622_93241288	264.328
Elk3	NM_013508	chr10_93310629_93310936	25.4447
Lta4h	NM_008517	chr10_93459723_93460014	25.172
Lta4h	NM_008517	chr10_93474391_93474671	28.241
Lta4h	NM_008517	chr10_93482859_93483174	36.2846
Snrpf	NM_027246	chr10_93587976_93588224	19.0286
Ntn4	NM_021320	chr10_93778921_93779648	64.7195
Metap2	NM_019648	chr10_93868757_93869062	98.5856
Metap2	NM_019648	chr10_93870015_93870396	150.989
Metap2	NM_019648	chr10_93871391_93871752	169.862
Metap2	NM_019648	chr10_93879407_93879736	86.3637
Metap2	NM_019648	chr10_93879976_93880240	28.0133
Metap2	NM_019648	chr10_93886919_93887219	87.9454
Metap2	NM_019648	chr10_93889433_93889850	203.242
Cep83	NM_029852	chr10_94688769_94689085	30.3919
Cep83	NM_029852	chr10_94718732_94719199	62.1054
Mrpl42	NM_026065	chr10_95480759_95481083	41.102
Mrpl42	NM_026065	chr10_95490144_95490524	63.5174
Mrpl42	NM_026065	chr10_95500291_95500609	59.1635
Stxbp5	NM_001081344	chr10_9900465_9900716	17.2559
Csl	NM_027945	chr10_99757848_99758541	70.2423
Csl	NM_027945	chr10_99758695_99759121	71.1079
Krt16	NM_008470	chr11_100243168_100243446	39.6081
Hap1	NM_010404	chr11_100361633_100362207	783.035
Jup	NM_010593	chr11_100370635_100371536	201.756
Jup	NM_010593	chr11_100378018_100378449	162.653
Jup	NM_010593	chr11_100382956_100383700	226.379
Jup	NM_010593	chr11_100386120_100386472	95.358
Jup	NM_010593	chr11_100397512_100397828	44.7448
Nt5c3b	NM_001102650	chr11_100429381_100429916	31.2498
Klhl11	NM_172565	chr11_100463081_100463699	83.6366
Acly	NM_001199296	chr11_100481296_100481915	269.426
Acly	NM_001199296	chr11_100482083_100482355	76.1683
Acly	NM_001199296	chr11_100484542_100484809	52.889
Acly	NM_001199296	chr11_100493836_100494126	46.0803
Acly	NM_001199296	chr11_100498139_100498431	77.1015
Acly	NM_001199296	chr11_100498526_100498846	73.925
Acly	NM_001199296	chr11_100504094_100504393	39.5087
Acly	NM_001199296	chr11_100504738_100505094	53.6791
Dnajc7	NM_019795	chr11_100582844_100583149	114.347
Dnajc7	NM_019795	chr11_100590810_100591170	249.601
Dnajc7	NM_019795	chr11_100599069_100599398	146.643
Dnajc7	NM_019795	chr11_100601616_100601930	80.5747
Dnajc7	NM_019795	chr11_100619423_100619938	25.5311
Nkiras2	NM_028024	chr11_100624990_100625223	41.2524
Nkiras2	NM_028024	chr11_100625986_100627548	214.908
Rab5c	NM_024456	chr11_100715058_100716258	956.502
Rab5c	NM_024456	chr11_100719829_100720155	319.678
Stat5b	NM_011489	chr11_100780732_100781607	73.356
Stat5b	NM_011489	chr11_100782147_100782804	89.2671
Stat3	NM_011486	chr11_100911143_100911482	75.1472
Stat3	NM_011486	chr11_100939151_100939492	43.8691
Ptrf	NM_008986	chr11_100956769_100958332	177.464
Atp6v0a1	NM_016920	chr11_101054953_101055209	41.2017
Fam134c	NM_026501	chr11_101097121_101098449	454.059
Tubg1	NM_134024	chr11_101120591_101121076	70.552
Tubg1	NM_134024	chr11_101125996_101126369	32.4065
Coa3	NM_026618	chr11_101277929_101278529	139.934
Becn1	NM_019584	chr11_101289726_101289988	86.3702
Psme3	NM_011192	chr11_101316305_101316584	93.6026
Psme3	NM_011192	chr11_101321716_101323453	845.345
Vat1	NM_012037	chr11_101458855_101459287	128.266
Vat1	NM_012037	chr11_101460254_101460638	82.9137
Vat1	NM_012037	chr11_101462258_101462636	129.433
Vat1	NM_012037	chr11_101462841_101463108	106.045
Nbr1	NM_008676	chr11_101564550_101564916	78.6268
Nbr1	NM_008676	chr11_101566090_101566408	57.3174
Nbr1	NM_008676	chr11_101574932_101575502	206.017
Dhx8	NM_144831	chr11_101738268_101738635	41.1602
4930417O22Rik	NR_045806	chr11_101939447_101939833	28.1076
Dusp3	NM_028207	chr11_101971198_101971790	265.001
Dusp3	NM_028207	chr11_101971803_101972348	220.452
Dusp3	NM_028207	chr11_101972799_101973701	398.036
Dusp3	NM_028207	chr11_101974690_101974981	179.523
Dusp3	NM_028207	chr11_101981517_101981944	227.112
Dusp3	NM_028207	chr11_101984486_101984833	99.5186
Lsm12	NM_172947	chr11_102163211_102164253	429.161
Lsm12	NM_172947	chr11_102165265_102165546	73.7905
Lsm12	NM_172947	chr11_102185031_102185291	41.1174
Hdac5	NM_001077696	chr11_102218298_102218823	83.6552
Ubtf	NM_001044383	chr11_102305972_102306846	350.489
Ubtf	NM_001044383	chr11_102313854_102314301	66.8084
Abca13	NM_178259	chr11_10239884_10240148	2.01381
Slc25a39	NM_026542	chr11_102403123_102404195	374.745
Ccdc43	NM_025918	chr11_102690128_102690363	33.8007
Eftud2	NM_001109995	chr11_102862528_102862895	40.5118
Eftud2	NM_001109995	chr11_102864610_102864875	35.1954
Eftud2	NM_001109995	chr11_102870913_102871223	78.7396
Dcakd	NM_026551	chr11_102994065_102995279	415.493
Nmt1	NM_008707	chr11_103028484_103028797	91.996
Nmt1	NM_008707	chr11_103046268_103046621	94.0294
Nmt1	NM_008707	chr11_103052108_103052426	107.88
Nmt1	NM_008707	chr11_103056310_103056596	105.766
Nmt1	NM_008707	chr11_103057270_103057634	186.601
Nmt1	NM_008707	chr11_103058104_103058407	165.661
Nmt1	NM_008707	chr11_103063759_103064042	146.196
Nmt1	NM_008707	chr11_103064660_103064922	166.866
Nmt1	NM_008707	chr11_103065669_103066101	222.359
Plcd3	NM_152813	chr11_103068295_103068908	177.763
Fmnl1	NM_001077698	chr11_103171088_103171513	48.1739
Plekhm1	NM_183034	chr11_103365506_103367058	302.949
Plekhm1	NM_183034	chr11_103403703_103404023	31.3134
Gosr2	NM_019650	chr11_103676985_103679166	1563.81
Gosr2	NM_019650	chr11_103686522_103686833	70.2703
Gosr2	NM_019650	chr11_103687420_103687729	98.522
Nsf	NM_008740	chr11_103828328_103828650	55.6732
Nsf	NM_008740	chr11_103861792_103862168	30.2879
Nsf	NM_008740	chr11_103872099_103872763	75.817
Arf2	NM_007477	chr11_103969061_103969361	30.2444
Arf2	NM_007477	chr11_103972850_103973169	49.1283
Arf2	NM_007477	chr11_103984494_103985339	560.357
Cdc27	NM_145436	chr11_104503308_104505560	491.176
Cdc27	NM_145436	chr11_104515282_104515612	37.4358
Cdc27	NM_145436	chr11_104526011_104526268	87.2357
Cdc27	NM_145436	chr11_104526772_104527073	150.414
Cdc27	NM_145436	chr11_104536488_104536673	54.7161
Cdc27	NM_145436	chr11_104550245_104550538	10.6677
Myl4	NM_010858	chr11_104577303_104577688	109.378
Myl4	NM_010858	chr11_104583879_104584225	126.738
Myl4	NM_010858	chr11_104584336_104584708	192.19
Myl4	NM_010858	chr11_104584835_104585107	106.996
Myl4	NM_010858	chr11_104586987_104587270	76.5724
Tlk2	NM_011903	chr11_105281105_105282204	211.642
Dcaf7	NM_027946	chr11_106051800_106052050	44.6706
Taco1	NM_027346	chr11_106066116_106066617	37.1141
Ccdc47	NM_026009	chr11_106199394_106199730	138.821
Ccdc47	NM_026009	chr11_106216070_106216351	63.3518
Psmc5	NM_008950	chr11_106261099_106261753	459.256
Psmc5	NM_008950	chr11_106261867_106263605	891.718
Tex2	NM_198292	chr11_106502343_106503527	235.565
Tex2	NM_198292	chr11_106511890_106512205	21.1502
Tex2	NM_198292	chr11_106566926_106568471	212.877
Ddx5	NM_007840	chr11_106780355_106782220	2523.6
Ddx5	NM_007840	chr11_106788217_106788518	300.574
Bptf	NM_176850	chr11_107034987_107036406	89.4265
Bptf	NM_176850	chr11_107095599_107095978	26.4468
Bptf	NM_176850	chr11_107099489_107099831	24.8271
Bptf	NM_176850	chr11_107131144_107131491	12.5673
Nol11	NM_001161329	chr11_107173148_107173798	71.1337
Psmd12	NM_025894	chr11_107491674_107492245	266.663
Psmd12	NM_025894	chr11_107493329_107493598	149.2
Psmd12	NM_025894	chr11_107494543_107494889	184.468
Psmd12	NM_025894	chr11_107497422_107498005	164.064
Helz	NM_198298	chr11_107592630_107592947	21.2635
Helz	NM_198298	chr11_107626412_107626791	39.0439
Helz	NM_198298	chr11_107661742_107662127	101.482
Cacng1	NM_007582	chr11_107703244_107703979	681.775
Cacng1	NM_007582	chr11_107704210_107704527	206
Cacng1	NM_007582	chr11_107716035_107716530	146.097
Axin2	NM_015732	chr11_109011561_109012199	182273
Gm11696	NR_038097	chr11_109362996_109363313	65.5944
Wipi1	NM_145940	chr11_109573377_109574008	121.558
Wipi1	NM_145940	chr11_109579597_109579880	80.7643
Wipi1	NM_145940	chr11_109582285_109582556	66.7642
Wipi1	NM_145940	chr11_109597017_109597325	31.5939
Wipi1	NM_145940	chr11_109603579_109603963	95.983
Wipi1	NM_145940	chr11_109605776_109606053	52.5889
Wipi1	NM_145940	chr11_109611105_109611423	28.3367
Prkar1a	NM_021880	chr11_109653685_109654080	124.097
Prkar1a	NM_021880	chr11_109660944_109661445	178.644
Prkar1a	NM_021880	chr11_109662879_109663193	287.954
Prkar1a	NM_021880	chr11_109665809_109666042	566.584
Prkar1a	NM_021880	chr11_109667313_109669651	3412.25
Map2k6	NM_011943	chr11_110512851_110513640	88.8789
Kcnj2	NM_008425	chr11_111276023_111277028	119.031
Slc39a11	NM_001166503	chr11_113244896_113246388	294.279
Slc39a11	NM_001166503	chr11_113447017_113447411	30.8145
Cog1	NM_013581	chr11_113654912_113655180	49.3039
Fam104a	NM_138598	chr11_113661465_113663413	311.401
Mir466n	NR_037269	chr11_114696492_114696906	28.7051
Mir466n	NR_037269	chr11_114720371_114720950	101.407
Gprc5c	NM_147217	chr11_114863457_114863879	21.9214
Gprc5c	NM_001110337	chr11_114871347_114872349	81.3992
Hid1	NM_175454	chr11_115347751_115348517	75.772
Hid1	NM_175454	chr11_115360244_115360516	22.96
Hn1	NM_008258	chr11_115502945_115503274	80.5076
Hn1	NM_008258	chr11_115514097_115514456	32.9462
Gga3	NM_001252067	chr11_115584298_115584883	83.7867
Gga3	NM_001252067	chr11_115584922_115585345	44.6027
Slc25a19	NM_001252396	chr11_115615029_115615578	58.3906
Grb2	NM_008163	chr11_115644073_115645973	800.076
Grb2	NM_008163	chr11_115646704_115646928	87.5145
Grb2	NM_008163	chr11_115699052_115699373	37.8806
Tsen54	NM_029557	chr11_115822557_115823062	18.5149
Sap30bp	NM_020483	chr11_115957284_115957550	31.2223
Sap30bp	NM_020483	chr11_115964124_115965066	151.548
Galk1	NM_016905	chr11_116008494_116009129	83.658
H3f3b	NM_008211	chr11_116022277_116024097	2532.83
H3f3b	NM_008211	chr11_116024290_116024541	203.128
Unk	NM_172569	chr11_116053415_116053681	42.8339
Unk	NM_172569	chr11_116059794_116061262	259.389
Wbp2	NM_016852	chr11_116078570_116079595	513.994
Trim47	NM_172570	chr11_116105761_116106629	165.956
Acox1	NM_001271898	chr11_116171904_116172320	173.51
Acox1	NM_001271898	chr11_116183405_116183719	50.7877
Acox1	NM_001271898	chr11_116198093_116198774	93.721
Srp68	NM_146032	chr11_116245181_116245928	273.103
Srp68	NM_146032	chr11_116262772_116263036	45.7989
Srp68	NM_146032	chr11_116265282_116265620	67.7278
Srp68	NM_146032	chr11_116268195_116268493	42.3246
Srp68	NM_146032	chr11_116273807_116274142	72.4579
Exoc7	NM_001162872	chr11_116289098_116289717	62.4335
Prpsap1	NM_026364	chr11_116489935_116490324	47.6914
Mxra7	NM_026280	chr11_116806668_116807311	95.5245
Jmjd6	NM_033398	chr11_116841062_116841425	53.7228
Jmjd6	NM_033398	chr11_116842295_116842725	87.4888
Sept9	NM_001113487	chr11_117290427_117291149	80.9165
Sept9	NM_017380	chr11_117352064_117352340	89.6774
Sept9	NM_017380	chr11_117353017_117353328	98.0991
Sept9	NM_017380	chr11_117360674_117362307	376.879
Tnrc6c	NM_198022	chr11_117714129_117714558	33.8031
Syngr2	NM_009304	chr11_117812464_117812748	219.854
Cyth1	NM_001112700	chr11_118164154_118165113	77.21
Cyth1	NM_001112700	chr11_118185294_118185574	35.0291
Usp36	NM_001033528	chr11_118284810_118285075	18.7214
Gaa	NM_001159324	chr11_119270075_119270752	422.866
Gaa	NM_001159324	chr11_119272781_119273065	158.149
Gaa	NM_001159324	chr11_119284956_119285449	214.194
Eif4a3	NM_138669	chr11_119299829_119300058	11.0804
Grb10	NM_010345	chr11_11931555_11932046	18.8935
Nptx1	NM_008730	chr11_119538890_119540719	194.532
Rptor	NM_028898	chr11_119724925_119725245	24.261
Nploc4	NM_001195023	chr11_120380363_120382452	439.394
Nploc4	NM_001195023	chr11_120413499_120413801	52.0302
Nploc4	NM_001195023	chr11_120421344_120421607	37.6478
Nploc4	NM_001195023	chr11_120428416_120428722	15.4284
Ccdc137	NM_152807	chr11_120463201_120464298	121.261
Hgs	NM_001159328	chr11_120471409_120471667	29.4946
Mrpl12	NM_027204	chr11_120488138_120488750	118.872
Fam195b	NM_001033231	chr11_120544637_120544880	98.2381
P4hb	NM_011032	chr11_120560300_120561312	4889.69
P4hb	NM_011032	chr11_120562169_120562823	712.479
P4hb	NM_011032	chr11_120563169_120563453	352.01
P4hb	NM_011032	chr11_120563563_120563971	515.352
P4hb	NM_011032	chr11_120567827_120568396	544.278
P4hb	NM_011032	chr11_120571421_120571813	247.177
P4hb	NM_011032	chr11_120572566_120572881	162.261
Arhgdia	NM_133796	chr11_120578068_120580453	10433.4
Fasn	NM_007988	chr11_120808069_120808322	57.2188
Fasn	NM_007988	chr11_120816665_120817274	222.569
Slc16a3	NM_001038654	chr11_120958492_120958772	51.9037
Csnk1d	NM_027874	chr11_120961746_120963215	504.863
Csnk1d	NM_027874	chr11_120973723_120974058	280.608
Csnk1d	NM_027874	chr11_120983102_120983450	110.08
Csnk1d	NM_027874	chr11_120990809_120991250	87.0648
Tex19.2	NM_027622	chr11_121105555_121106493	82.7043
Uts2r	NM_145440	chr11_121160573_121161786	143.509
Narf	NM_026272	chr11_121252900_121254359	317.664
Foxk2	NM_001080932	chr11_121285364_121285716	54.4523
Foxk2	NM_001080932	chr11_121287835_121288199	81.5741
Foxk2	NM_001080932	chr11_121296057_121296299	68.6927
Foxk2	NM_001080932	chr11_121296842_121297128	75.3431
Foxk2	NM_001080932	chr11_121298492_121298933	100.405
Foxk2	NM_001080932	chr11_121299552_121299867	87.0403
Foxk2	NM_001080932	chr11_121306690_121308613	684.637
Wdr45b	NM_025793	chr11_121327232_121328435	254.276
Fn3krp	NM_181420	chr11_121429341_121430023	328.496
Fn3k	NM_022014	chr11_121450074_121450513	30.9768
Tbcd	NM_029878	chr11_121460315_121460620	46.8911
Metrnl	NM_144797	chr11_121715737_121716260	20.7477
Cobl	NM_172496	chr11_12375716_12376097	25.3287
Cobl	NM_172496	chr11_12378050_12378378	23.3823
1700046C09Rik	NR_045918	chr11_14162006_14162534	95.3639
Sec61g	NM_001109971	chr11_16501642_16501842	26.9697
Sec61g	NM_001109971	chr11_16514476_16515876	445.221
Sec61g	NM_001109971	chr11_16516994_16517192	29.9838
Egfr	NM_007912	chr11_16634994_16636003	150.216
Ppp3r1	NM_024459	chr11_17192902_17193211	42.6156
Wdr92	NM_178909	chr11_17221235_17221590	83.2467
Etaa1	NM_026576	chr11_17974098_17974370	6.01639
Etaa1	NM_026576	chr11_18327427_18327715	36.1048
Meis1	NM_001193271	chr11_18508813_18509170	8.64559
Meis1	NM_010789	chr11_18881260_18881790	56.0278
Spred2	NM_033523	chr11_19998053_19998419	38.6789
Spred2	NM_033523	chr11_20008293_20008574	37.1755
Actr2	NM_146243	chr11_20064626_20064929	237.026
Actr2	NM_146243	chr11_20094133_20094542	162.94
Actr2	NM_146243	chr11_20100711_20100922	31.6539
Actr2	NM_146243	chr11_20114345_20115084	270.796
Rab1	NM_008996	chr11_20201389_20201779	302.976
Slc1a4	NM_018861	chr11_20302196_20302660	133.194
Slc1a4	NM_018861	chr11_20335362_20335613	3.42358
Sertad2	NM_021372	chr11_20446357_20446849	85.9782
Sertad2	NM_001038625	chr11_20651721_20652744	164.658
Vps54	NM_139061	chr11_21299857_21300408	66.1401
Vps54	NM_139061	chr11_21305577_21305847	31.6724
Ugp2	NM_139297	chr11_21370140_21370454	29.8042
Ugp2	NM_139297	chr11_21370891_21371173	15.0645
4932414J04Rik	NR_028259	chr11_21437898_21438414	2.53451
Mdh1	NM_008618	chr11_21557194_21557666	725.19
Mdh1	NM_008618	chr11_21558356_21558644	246.709
Mdh1	NM_008618	chr11_21559104_21559379	195.03
Mdh1	NM_008618	chr11_21559624_21559944	243.026
Mdh1	NM_008618	chr11_21563960_21564312	218.916
Mdh1	NM_008618	chr11_21565714_21566012	133.081
Mdh1	NM_008618	chr11_21566526_21566804	103.75
Mdh1	NM_008618	chr11_21571602_21571886	49.6105
Wdpcp	NM_145425	chr11_21683338_21683709	38.6093
Otx1	NM_011023	chr11_21953391_21953725	10.2855
Ehbp1	NM_001252515	chr11_22285385_22285846	26.6699
Cct4	NM_009837	chr11_22990594_22990968	81.1154
Cct4	NM_009837	chr11_23001284_23001771	348.704
Cct4	NM_009837	chr11_23002086_23002485	298.435
Xpo1	NM_001035226	chr11_23256400_23256842	118.682
Xpo1	NM_001035226	chr11_23289718_23289946	31.8965
Xpo1	NM_001035226	chr11_23295933_23297082	167.499
Usp34	NM_001190401	chr11_23343414_23343771	26.3599
Usp34	NM_001190401	chr11_23363708_23364376	46.5828
Usp34	NM_001190401	chr11_23426541_23426898	40.8774
Usp34	NM_001190401	chr11_23432149_23432694	45.3616
Usp34	NM_001190401	chr11_23435821_23436133	28.2379
Usp34	NM_001190401	chr11_23464153_23464929	104.345
Usp34	NM_001190401	chr11_23472885_23473387	52.7847
Ahsa2	NM_172391	chr11_23489074_23489760	62.8605
Ahsa2	NM_172391	chr11_23496607_23496917	49.9646
Pex13	NM_023651	chr11_23648435_23649587	122.378
Pex13	NM_023651	chr11_23655352_23656073	97.4469
Bcl11a	NM_001242934	chr11_24085373_24085712	12.6683
Fancl	NM_025923	chr11_26386898_26387408	26.7968
Fancl	NM_025923	chr11_26445205_26445557	5.22908
Ccdc85a	NM_001166661	chr11_27883025_27883305	6.71378
Smek2	NM_134034	chr11_29173108_29173567	88.9372
Smek2	NM_134034	chr11_29205448_29205803	25.4541
Cfap36	NM_025740	chr11_29246922_29247271	40.9173
Ccdc88a	NM_176841	chr11_29470222_29470540	21.1178
Ccdc88a	NM_176841	chr11_29480415_29480665	18.2968
Rtn4	NM_194054	chr11_29692901_29693199	34.5619
Sptbn1	NM_175836	chr11_30103220_30103461	130.553
Sptbn1	NM_175836	chr11_30120489_30120794	134.27
Sptbn1	NM_175836	chr11_30123771_30124127	65.8782
Acyp2	NM_029344	chr11_30506078_30506520	43.4089
Acyp2	NM_029344	chr11_30572749_30573596	152.35
Psme4	NM_134013	chr11_30845096_30845411	46.3597
Psme4	NM_134013	chr11_30850535_30850786	73.0222
Erlec1	NM_025745	chr11_30953817_30954118	52.0899
Stc2	NM_011491	chr11_31358145_31359026	30.5987
Bod1	NM_001024919	chr11_31548005_31548801	27.5179
Bod1	NM_001024919	chr11_31665116_31665909	239.03
Cpeb4	NM_026252	chr11_31931403_31932288	179.984
Eif4enif1	NM_023743	chr11_3221082_3221384	38.1068
Eif4enif1	NM_023743	chr11_3243852_3244517	79.515
Drg1	NM_007879	chr11_3252561_3252911	89.6515
Stk10	NM_009288	chr11_32533331_32533612	18.2419
Stk10	NM_009288	chr11_32555040_32555380	22.1096
Drg1	NM_007879	chr11_3256468_3256769	81.2405
Drg1	NM_007879	chr11_3262388_3262748	26.1891
Fbxw11	NM_134015	chr11_32711670_32712113	79.656
Fbxw11	NM_134015	chr11_32735097_32735486	55.9446
Fbxw11	NM_134015	chr11_32744543_32746693	629.348
Npm1	NM_008722	chr11_33152471_33152894	122.32
Npm1	NM_008722	chr11_33160715_33161294	403.902
Npm1	NM_008722	chr11_33162833_33163143	164.762
Npm1	NM_001252260	chr11_33172814_33173466	36.7883
Limk2	NM_001034030	chr11_3344256_3344900	61.6567
Kcnip1	NM_027398	chr11_33754682_33755174	21286.7
8430429K09Rik	NR_028317	chr11_3471027_3471531	66.672
Smtn	NM_013870	chr11_3531215_3531582	29.2895
Pank3	NM_145962	chr11_35776114_35776428	34.4259
Pank3	NM_145962	chr11_35778504_35778844	58.3041
Rars	NM_025936	chr11_35808995_35809443	137.826
Rars	NM_025936	chr11_35809527_35809898	101.735
Rars	NM_025936	chr11_35817246_35817604	81.1664
Rars	NM_025936	chr11_35833040_35833431	80.1759
Morc2a	NM_001159288	chr11_3689072_3690097	113.852
Pes1	NM_022889	chr11_3969358_3969687	34.1829
Mat2b	NM_134017	chr11_40672560_40673579	965.487
Mat2b	NM_134017	chr11_40679369_40680231	112.546
Nudcd2	NM_026023	chr11_40739163_40740030	145.583
Ccng1	NM_009831	chr11_40748695_40751525	2089.17
Ccng1	NM_009831	chr11_40753729_40754052	207.681
Mtfp1	NM_026443	chr11_4091470_4092065	45.9623
Sec14l2	NM_144520	chr11_4097044_4097556	31.7491
Sec14l2	NM_144520	chr11_4110949_4111507	30.4458
Ccng1	NM_009831	chr11_41142807_41143009	5.44341
Rnf215	NM_027859	chr11_4129783_4130053	3.9159
Gabrg2	NM_008073	chr11_41498766_41500373	952.733
Sf3a1	NM_026175	chr11_4160340_4160654	55.9557
Sf3a1	NM_026175	chr11_4166401_4166791	90.2537
Sf3a1	NM_026175	chr11_4172984_4173264	93.139
Sf3a1	NM_026175	chr11_4176197_4176720	191.097
Sf3a1	NM_026175	chr11_4181816_4182531	146.254
Pttg1	NM_013917	chr11_43421038_43421320	38.4854
Ttc1	NM_133795	chr11_43736304_43736586	60.8217
F630206G17Rik	NR_045876	chr11_45829075_45829977	874.92
Clint1	NM_001045520	chr11_45886312_45886648	208.718
Clint1	NM_001045520	chr11_45887274_45887660	332.772
Clint1	NM_001045520	chr11_45902108_45902397	195.991
Clint1	NM_001045520	chr11_45907819_45908027	160.839
Thg1l	NM_001080969	chr11_45946885_45947378	30.7152
Sox30	NM_173384	chr11_46036471_46036750	26.0373
Cyfip2	NM_001252460	chr11_46195114_46196546	210.276
Cyfip2	NM_001252460	chr11_46242207_46242604	44.2087
Cyfip2	NM_001252460	chr11_46247441_46247796	45.2264
Cyfip2	NM_001252460	chr11_46254414_46254762	31.7603
Cyfip2	NM_001252460	chr11_46279866_46280201	22.0981
Ascc2	NM_029291	chr11_4640288_4640605	33.9533
Havcr2	NM_134250	chr11_46451128_46451382	20.8881
Ascc2	NM_029291	chr11_4646958_4647292	69.439
Ascc2	NM_029291	chr11_4682836_4683318	56.5391
Uqcr10	NM_197979	chr11_4701926_4702336	317.542
Uqcr10	NM_197979	chr11_4704033_4704392	177.794
Zmat5	NM_026015	chr11_4737338_4737662	20.7896
Gnb2l1	NM_008143	chr11_48751953_48753756	3843.31
Gnb2l1	NM_008143	chr11_48800362_48800665	256.888
Trim41	NM_145377	chr11_48815727_48816306	47.2296
Tgtp1	NM_011579	chr11_48996750_48997177	171.922
Tgtp1	NM_011579	chr11_48997324_48997578	25.0642
Thoc5	NM_172438	chr11_4901995_4902270	12.4586
Thoc5	NM_172438	chr11_4925950_4926317	39.012
Thoc5	NM_172438	chr11_4928592_4928902	29.2311
Cnot6	NM_212484	chr11_49671680_49673150	268.582
Ap1b1	NM_001243044	chr11_4986860_4987163	47.2161
Ap1b1	NM_001243044	chr11_5012756_5013075	115.847
Ap1b1	NM_001243044	chr11_5015521_5015824	101.94
Ap1b1	NM_001243044	chr11_5016518_5016924	145.355
Ap1b1	NM_001243044	chr11_5017950_5018292	90.5567
3010026O09Rik	NM_026543	chr11_50199787_50200969	566.234
Sqstm1	NM_011018	chr11_50207086_50207988	212.278
Maml1	NM_175334	chr11_50265514_50266787	247.596
Canx	NM_001110500	chr11_50294500_50296455	2844.29
Canx	NM_001110500	chr11_50299048_50299396	1148.18
Canx	NM_001110500	chr11_50300820_50301136	655.854
Canx	NM_001110500	chr11_50301668_50301967	643.817
Canx	NM_001110500	chr11_50311501_50311833	454.076
Ap1b1	NM_001243044	chr11_5031551_5031951	105.631
Ap1b1	NM_001243044	chr11_5032336_5032709	112.211
Canx	NM_001110500	chr11_50325368_50325617	9.04655
Hnrnph1	NM_021510	chr11_50379374_50380044	283.034
Hnrnph1	NM_021510	chr11_50381381_50381650	73.0745
Hnrnph1	NM_021510	chr11_50382504_50383348	357.387
Ewsr1	NM_007968	chr11_5091751_5092059	52.8037
Hnrnpab	NM_001048061	chr11_51600206_51601948	1543.14
Hnrnpab	NM_001048061	chr11_51602519_51602781	462.266
Hnrnpab	NM_001048061	chr11_51605390_51605621	245.359
0610009B22Rik	NM_025319	chr11_51685419_51686163	444.317
Sec24a	NM_175255	chr11_51704195_51704521	41.6658
Sec24a	NM_175255	chr11_51743497_51744087	89.3436
Sec24a	NM_175255	chr11_51755966_51756418	56.2147
Sar1b	NM_025535	chr11_51779581_51779930	126.75
Sar1b	NM_025535	chr11_51782652_51782963	120.141
Kremen1	NM_032396	chr11_5191595_5192169	56.2334
Ube2b	NM_009458	chr11_51985551_51986866	567.525
Ppp2ca	NM_019411	chr11_52098808_52099261	116.218
Ppp2ca	NM_019411	chr11_52112996_52113431	94.22
Ppp2ca	NM_019411	chr11_52117953_52118220	123.144
Ppp2ca	NM_019411	chr11_52119045_52119366	210.523
Ppp2ca	NM_019411	chr11_52121840_52123432	861.958
Skp1a	NM_011543	chr11_52243524_52243827	148.162
Skp1a	NM_011543	chr11_52244893_52245175	90.1363
Skp1a	NM_011543	chr11_52245907_52246726	282.791
Vdac1	NM_011694	chr11_52376300_52376819	100.498
Vdac1	NM_011694	chr11_52383791_52384163	170.728
Vdac1	NM_011694	chr11_52385502_52385808	211.175
Vdac1	NM_011694	chr11_52388385_52389402	1076.16
Hspa4	NM_008300	chr11_53259785_53261371	551.043
Hspa4	NM_008300	chr11_53261511_53261905	279.626
Hspa4	NM_008300	chr11_53265865_53266129	255.107
Hspa4	NM_008300	chr11_53280354_53280803	240.941
Hspa4	NM_008300	chr11_53286777_53287070	69.5573
Aff4	NM_033565	chr11_53350873_53351228	35.4371
Aff4	NM_033565	chr11_53368584_53368836	42.814
Aff4	NM_033565	chr11_53399504_53400524	268.635
Uqcrq	NM_025352	chr11_53430427_53430827	171.926
Kif3a	NM_008443	chr11_53570484_53570913	35.0965
Kif3a	NM_008443	chr11_53578753_53579271	60.4586
Kif3a	NM_008443	chr11_53583725_53584058	59.6499
Kif3a	NM_008443	chr11_53594736_53595021	34.6458
Rad50	NM_009012	chr11_53684068_53684361	41.2345
4933405E24Rik	NR_045506	chr11_54199374_54199754	119.759
Cdc42se2	NM_178626	chr11_54719331_54719795	274.648
Cdc42se2	NM_178626	chr11_54740126_54740637	86.6024
Cdc42se2	NM_178626	chr11_54756318_54756638	36.2754
Hint1	NM_008248	chr11_54866415_54866713	127.694
Hint1	NM_008248	chr11_54869752_54870544	546.312
Gpx3	NM_008161	chr11_54902905_54903163	32.2254
Gpx3	NM_008161	chr11_54909372_54910379	1349.22
Anxa6	NM_013472	chr11_54979084_54979625	383.045
Anxa6	NM_013472	chr11_54994790_54995081	112.249
Anxa6	NM_013472	chr11_54996215_54996491	101.998
Anxa6	NM_013472	chr11_55004587_55004853	97.5867
Anxa6	NM_013472	chr11_55005017_55005300	85.8938
Anxa6	NM_013472	chr11_55009004_55009281	49.9704
Gm2a	NM_010299	chr11_55118059_55118786	340.464
Slc36a1	NM_153139	chr11_55213880_55214182	39.083
Sparc	NM_009242	chr11_55419657_55419999	1002.83
Atox1	NM_009720	chr11_55454763_55455060	112.055
Atox1	NM_009720	chr11_55460820_55461249	52.1334
G3bp1	NM_013716	chr11_55488994_55489212	21.078
G3bp1	NM_013716	chr11_55499602_55500831	659.425
Urgcp	NM_001077661	chr11_5714981_5716115	142.862
Fam114a2	NM_026342	chr11_57482958_57484180	542.114
Fam114a2	NM_026342	chr11_57506757_57507114	36.6728
Fam114a2	NM_026342	chr11_57507412_57507718	38.7474
Dbnl	NM_013810	chr11_5795428_5795678	124.632
Pgam2	NM_018870	chr11_5801654_5801919	114.441
Pgam2	NM_018870	chr11_5802930_5803790	786.166
Larp1	NM_028451	chr11_58042256_58042996	140.186
Larp1	NM_028451	chr11_58047621_58048225	279.77
Larp1	NM_028451	chr11_58058782_58060176	573.449
Larp1	NM_028451	chr11_58060754_58061992	451.448
Gemin5	NM_172558	chr11_58165830_58166080	39.2694
Polm	NM_017401	chr11_5818385_5818659	67.3316
Sh3bp5l	NM_001161338	chr11_58347078_58347721	62.7859
Rnf187	NM_022423	chr11_58932253_58933510	501.974
Rnf187	NM_022423	chr11_58933899_58934283	338.144
Hist3h2ba	NM_030082	chr11_58948908_58949329	35.599
Hist3h2a	NM_178218	chr11_58954772_58956034	160.551
Arf1	NM_007476	chr11_59211431_59212988	2796.1
Arf1	NM_007476	chr11_59213103_59213520	319.876
Wnt9a	NM_139298	chr11_59332566_59333525	227.82
Snap47	NM_144521	chr11_59437921_59438607	38.213
Ykt6	NM_019661	chr11_5955849_5956122	30.654
Mprip	NM_012027	chr11_59754899_59755163	67.8266
Mprip	NM_012027	chr11_59758350_59759001	86.0223
Mprip	NM_012027	chr11_59766638_59766946	54.1888
Mprip	NM_012027	chr11_59775438_59776221	220.658
Flcn	NR_073164	chr11_59791697_59792834	539.456
Flcn	NR_073164	chr11_59804426_59804878	100.422
Cops3	NM_011991	chr11_59817793_59818215	122.123
Cops3	NM_011991	chr11_59818338_59818616	58.8005
Cops3	NM_011991	chr11_59819909_59820223	77.1162
Cops3	NM_011991	chr11_59824185_59824550	78.5434
Cops3	NM_011991	chr11_59826205_59826523	69.1262
Cops3	NM_011991	chr11_59827762_59828122	131.231
Cops3	NM_011991	chr11_59830052_59830343	84.0635
Cops3	NM_011991	chr11_59832776_59833252	120.459
Cops3	NM_011991	chr11_59836776_59837120	59.8376
Cops3	NM_011991	chr11_59839552_59839849	42.3972
Med9	NM_138675	chr11_59948173_59948558	71.9205
Med9	NM_138675	chr11_59960617_59961127	90.6145
Med9	NM_138675	chr11_59961660_59962225	77.6538
Srebf1	NM_011480	chr11_60199667_60200099	69.8117
Srebf1	NM_011480	chr11_60205859_60206560	163.902
Tom1l2	NM_153080	chr11_60229336_60230256	173.307
Tom1l2	NM_001039093	chr11_60260974_60261251	32.7938
Gid4	NM_025757	chr11_60436248_60436549	37.1721
Gid4	NM_025757	chr11_60449466_60449733	12.6841
Alkbh5	NM_172943	chr11_60574493_60574722	31.9057
Llgl1	NM_008502	chr11_60714172_60714442	66.052
Flii	NM_022009	chr11_60716034_60716453	152.976
Flii	NM_022009	chr11_60725054_60725337	113.896
Mief2	NM_001009927	chr11_60732243_60732973	92.5133
Tmem11	NM_173453	chr11_60864416_60865382	299.492
Map2k3	NM_008928	chr11_60932066_60932342	15.6239
Map2k3	NM_008928	chr11_60946581_60946850	34.7761
Map2k3	NM_008928	chr11_60951806_60952799	155.347
Nudcd3	NM_173748	chr11_6113159_6113512	21.2956
Usp22	NM_001004143	chr11_61161223_61161544	88.7626
Usp22	NM_001004143	chr11_61168159_61168411	42.8976
Usp22	NM_001004143	chr11_61174686_61174978	32.2238
Aldh3a2	NM_007437	chr11_61253523_61253860	107.017
Mapk7	NM_011841	chr11_61488857_61489268	80.3843
Ncor1	NM_001252313	chr11_62325431_62325682	33.3332
Ncor1	NM_001252313	chr11_62330715_62331016	79.8218
Ncor1	NM_001252313	chr11_62333612_62334189	156.614
Ncor1	NM_001252313	chr11_62340379_62340713	147.577
Ncor1	NM_001252313	chr11_62378423_62378729	38.8536
Ncor1	NM_001252313	chr11_62392399_62392773	103.147
Snord49b	NR_028526	chr11_62602883_62603145	86.6582
Tmed4	NM_134020	chr11_6270451_6271881	1378.53
Zfp287	NM_133208	chr11_62750108_62750761	45.4004
Trim16	NM_053169	chr11_62840376_62841220	67.0072
Tvp23b	NM_026210	chr11_62894095_62895090	418.551
Ogdh	NM_010956	chr11_6296907_6297449	157.434
Ogdh	NM_010956	chr11_6313665_6314081	125.266
Ogdh	NM_010956	chr11_6334454_6334751	42.8436
Ogdh	NM_010956	chr11_6338464_6338784	72.7127
Ogdh	NM_010956	chr11_6339020_6339302	52.8696
Ogdh	NM_010956	chr11_6355259_6356658	974.407
Hs3st3b1	NM_018805	chr11_63846743_63846945	8.46087
Cox10	NM_178379	chr11_63963179_63964517	267.092
Cox10	NM_178379	chr11_64071504_64071882	37.7516
Ppia	NM_008907	chr11_6419401_6419738	214.141
H2afv	NM_029938	chr11_6433601_6433902	41.3853
Purb	NM_011221	chr11_6467639_6468754	511.563
Tbrg4	NM_001130457	chr11_6619465_6619716	61.1383
Tbrg4	NM_001130457	chr11_6620709_6621007	34.2172
Adprm	NM_025510	chr11_67038040_67038437	61.2115
Adprm	NM_025510	chr11_67041684_67042103	46.2431
Myh3	NM_001099635	chr11_67079910_67080284	250.84
Myh3	NM_001099635	chr11_67082201_67082500	185.785
Myh3	NM_001099635	chr11_67082778_67083071	235.01
Myh3	NM_001099635	chr11_67087213_67087637	605.627
Myh3	NM_001099635	chr11_67088519_67089253	2395.38
Myh3	NM_001099635	chr11_67091859_67092156	842.545
Myh3	NM_001099635	chr11_67092310_67092602	767.052
Myh3	NM_001099635	chr11_67093119_67093701	919.982
Myh3	NM_001099635	chr11_67094457_67094998	518.984
Myh3	NM_001099635	chr11_67096307_67096514	615.547
Myh3	NM_001099635	chr11_67096826_67097092	838.689
Myh3	NM_001099635	chr11_67099135_67100054	1075.38
Myh3	NM_001099635	chr11_67100745_67101742	2622.78
Myh3	NM_001099635	chr11_67102038_67102317	685.885
Myh2	NM_001039545	chr11_67186483_67186669	66.9321
Myh2	NM_001039545	chr11_67188303_67188836	147.165
Myh2	NM_001039545	chr11_67193175_67193395	74.406
Myh1	NM_030679	chr11_67201848_67202650	158.563
Myh1	NM_030679	chr11_67208864_67209283	148.32
Myh1	NM_030679	chr11_67210888_67211637	256.324
Myh1	NM_030679	chr11_67213141_67213765	219.329
Myh1	NM_030679	chr11_67217748_67218021	177.642
Myh1	NM_030679	chr11_67219134_67219432	192.779
Myh1	NM_030679	chr11_67219574_67220068	317.342
Myh1	NM_030679	chr11_67220345_67220980	247.611
Myh1	NM_030679	chr11_67221265_67221670	188.714
Myh4	NM_010855	chr11_67241326_67241619	87.1502
Myh4	NM_010855	chr11_67250747_67251005	84.082
Myh4	NM_010855	chr11_67258730_67259081	105.633
Myh8	NM_177369	chr11_67278755_67279161	474.866
Myh8	NM_177369	chr11_67279789_67280370	528.616
Myh8	NM_177369	chr11_67283258_67283817	376.399
Myh8	NM_177369	chr11_67289463_67290013	289.631
Myh8	NM_177369	chr11_67292097_67293042	352.546
Myh8	NM_177369	chr11_67294308_67294688	340.458
Myh8	NM_177369	chr11_67297025_67297309	223.004
Myh8	NM_177369	chr11_67297391_67297874	160.643
Myh8	NM_177369	chr11_67301404_67302087	385.615
Myh8	NM_177369	chr11_67303551_67303997	437.453
Myh8	NM_177369	chr11_67304260_67304559	230.709
Myh8	NM_177369	chr11_67305558_67306305	261.532
Myh8	NM_177369	chr11_67308259_67308630	164.845
Myh13	NM_001081250	chr11_67367499_67367769	117.939
Stx8	NM_018768	chr11_67973160_67973442	24.659
Stx8	NM_018768	chr11_68203577_68203922	26.7648
Myh10	NM_175260	chr11_68699214_68699488	20.5609
Myh10	NM_175260	chr11_68814934_68815371	37.1487
[truncated: 9,003 more rows]
