# Supplementary material for: MicroRNA-222 regulates muscle alternative splicing through Rbm24 during differentiation of skeletal muscle cells
Source: Cell Death Dis. 2016 Feb 4;7(2):e2086–. doi: 10.1038/cddis.2016.10 (PMC4849150; doi:10.1038/cddis.2016.10)
Supplement: Supplementary Table S2 [file cddis201610x2.xlsx]

## Sheet: Foglio1
Table S2. Putative miR-222 target genes enriched in miR-222-IPs from MSC
Gene Symbol	RefSeq	Sequence Peak	Mean of Normalized Counts*	Average log2 Fold Change
Polr3gl	NM_027241	chr3_96577937_96578555	27.0839	0.552345
D1Pas1	NM_033077	chr1_186969670_186969962	1.43579	0.50536
Cttn	NM_007803	chr7_144435776_144436895	66.6949	0.450803
Ahnak	NM_009643	chr19_9002544_9003192	177.716	0.448358
Fgfrl1	NM_054071	chr5_108705810_108706910	189.134	0.435174
Ajuba	NM_010590	chr14_54567494_54568941	135.541	0.429224
Synpo2l	NM_175132	chr14_20658950_20659770	215.713	0.423013
Nfu1	NM_020045	chr6_87012913_87013120	21.3697	0.416477
Elp6	NM_001081381	chr9_110321537_110322042	19.8627	0.415139
Psmb1	NM_011185.3	chr17_15498052_15498322	48.9657	0.406436
Sh3bp4	NM_133816	chr1_89143889_89144902	73.2132	0.401279
Nptx1	NM_008730	chr11_119538890_119540719	194.532	0.393195
Tnnc1	NM_009393	chr14_31209976_31210302	680.7	0.392329
Msrb3	NM_177092	chr10_120782163_120783800	128.291	0.384401
Insig1	NM_153526	chr5_28076767_28078555	1086.59	0.374952
Hn1	NM_008258	chr11_115502945_115503274	80.5076	0.346117
Psmc1	NM_008947	chr12_100112978_100113239	33.5346	0.335508
Stip1	NM_016737	chr19_7028553_7029326	137.335	0.330712
Nmt1	XM_006532445.2	chr11_103028484_103028797	91.996	0.326749
Chrng	XM_006529078	chr1_87211420_87212391	200.015	0.32145
Bc1	NR_038088	chrX_162778267_162778860	158.013	0.318226
Ccdc25	NM_145944	chr14_65865660_65866768	132.5	0.309034
G3bp1	NM_013716	chr11_55499602_55500831	659.425	0.308992
Mrpl34	NM_053162	chr8_71464965_71465743	182.329	0.307843
Palld	NM_001081390	chr8_61708876_61709184	61.0965	0.30535
Sema3b	NM_001042779	chr9_107598463_107598950	37.1481	0.300028
Wdr1	NM_011715	chr5_38545570_38545958	130.5	0.295408
Sqstm1	NM_011018	chr11_50199787_50200969	566.234	0.290109
Srp9	NM_012058	chr1_182131397_182132397	473.563	0.28913
Igdcc4	NM_020043	chr9_65135542_65137024	236.525	0.288722
Tcf12	NM_001253864	chr9_71867958_71868410	51.7164	0.283371
Eno3	NM_001276285	chr11_70660612_70661686	850.216	0.283211
Limch1	NM_001001980	chr5_67055276_67056308	133.587	0.281348
Cdv3	NM_175833	chr9_103353128_103354194	651.946	0.280236
Pafah1b1	NR_037610	chr11_74679399_74679682	124.589	0.279951
Tnnt3	NM_001163670	chr7_142511165_142511646	660.093	0.276347
Setd8	NM_030241	chr5_124450561_124450986	105.04	0.275602
Wbp5	NM_011712	chrX_136246322_136247121	208.077	0.275447
Ska2	NM_025377	chr11_87122083_87122959	86.569	0.273991
Pank3	NM_145962	chr11_35776114_35776428	34.4259	0.270689
Park7	NM_020569	chr4_150905134_150905419	57.0054	0.268888
Gm9855	NR_037190	chr10_82649716_82650144	22.6668	0.268386
Igf2bp2	NM_183029	chr16_22059134_22060894	441.841	0.264401
Fn3krp	NM_181420	chr11_121429341_121430023	328.496	0.264182
Usp47	NM_133758	chr7_112104257_112104551	59.5907	0.263519
Chmp4b	NM_029362	chr2_154694261_154694773	130.006	0.263162
Zfp346	NM_012017	chr13_55133732_55134812	130.321	0.259948
Timm13	NM_013895	chr10_80899692_80900278	149.564	0.259855
Wdr61	NM_023191	chr9_54722723_54723010	38.6968	0.259786
Zdhhc18	NM_001017968	chr4_133607024_133607962	163.138	0.258993
Myo10	NM_019472	chr15_25812101_25813666	292.423	0.258821
Synpo2	NM_080451	chr3_123111569_123112291	130.958	0.258729
Ehbp1l1	NM_053252	chr19_5721380_5721904	143.958	0.257533
Atp1a1	NM_144900	chr3_101576190_101576666	368.962	0.253947
Eaf1	NM_028932	chr14_31507276_31509592	840.878	0.248269
Hmgcs1	NM_145942	chr13_119706725_119708117	895.292	0.245976
Fam169a	NM_001146045	chr13_97098463_97099232	64.4027	0.244387
1810033B17Rik	NM_026985	chr8_3668466_3668908	7.04507	0.241792
Hs6st2	NM_001077202	chrX_51388555_51390226	176.734	0.238811
Pigf	NM_008838	chr17_86996956_86999997	1098.17	0.234779
AK010878	NM_022323	chr12_102741764_102743164	127.981	0.233929
Ankrd52	NM_172790	chr10_128391409_128392687	448.965	0.232446
Klhdc2	NM_027117**	chr12_69310066_69311123	272.176	0.231867
Nab1	NM_008667	chr1_52457692_52459353	170.447	0.231652
Rbfox2	NM_001110828	chr15_77079954_77081563	391.892	0.231262
Neb	NM_010889	chr2_52263431_52264277	567.212	0.230408
Rbm24	NM_001081425	chr13_46429312_46431027	756.046	0.230045
Acta2	NM_007392	chr19_34244814_34245198	2363.99	0.229392
4930573O16Rik	NR_040620	chr2_52290680_52291431	327.198	0.227876
Chchd3	NM_025336	chr6_33008357_33008689	44.8624	0.227632
Atp5a1	NM_007505	chr18_77780926_77781425	996.16	0.222432
Zmpste24	NM_172700	chr4_121097759_121098115	57.7714	0.221053
Prmt3	NM_133740	chr7_49857303_49858251	121.689	0.216907
Magi1	NM_001083320	chr6_93678107_93678632	32.1019	0.216586
Pvr	NM_027514	chr7_19903641_19904892	675.671	0.216023
Eif3j2	NM_001256055	chr2_122051983_122052910	132.449	0.215845
March2	NM_145486	chr17_33709653_33709980	27.753	0.215803
Sec24a	NM_175255	chr11_51743497_51744087	89.3436	0.2156
Fhl1	NM_001077362	chrX_56791805_56793193	282.829	0.21392
Otud1	NM_027715	chr2_19658928_19660559	664.612	0.213214
Paip2	NM_026420	chr18_35616093_35617181	482.082	0.212273
AI987944	NM_183167	chr7_41372975_41373685	60.4628	0.21167
BC005537	NM_024473**	chr13_24812572_24813965	262.863	0.211016
Eif3l	NM_145139	chr15_79094099_79094406	111.945	0.209719
Sept7	NM_009859	chr9_25303618_25303965	69.7028	0.208182
Ttn	NM_028004	chr2_76968312_76968636	222.13	0.207309
Dusp28	NM_175118	chr1_92907660_92908394	47.9905	0.2046
Ddx1	NM_134040	chr12_13220652_13220916	113.072	0.202904
Utrn	NM_011682	chr10_12720706_12721062	32.8505	0.201453
Peg3os	NR_023846.1**	chr7_6707315_6708254	962.45	0.20069
Osbp	NM_001033174	chr19_11991980_11994054	582.052	0.199494
Sept9	NM_017380	chr11_117352064_117352340	89.6774	0.198804
Rnf217	NM_001146349	chr10_31517304_31517644	35.2798	0.196476
Hiat1	NM_008246	chr3_116645272_116645549	56.7949	0.195309
Vapb	NM_019806	chr2_173777960_173779327	353.51	0.194577
Arl2bp	NM_024191	chr8_94672952_94674415	266.26	0.194392
Fyttd1	NM_001159349	chr16_32891150_32891524	71.8596	0.193547
Kpnb1	NM_008379	chr11_97169836_97170111	77.7558	0.191867
Cacna2d1	NM_001110844	chr5_16267281_16267793	44.0052	0.191659
Iffo1	NM_178787	chr6_125160762_125162013	422.242	0.191653
Ppap2a	NM_008247	chr13_112859529_112859823	73.4839	0.189923
Gon4l	NM_027389	chr3_88909292_88910105	84.4695	0.189365
Dlst	NM_030225	chr12_85132543_85134086	581.863	0.189314
Dync1i2	NM_001198878	chr2_71246571_71246775	32.08	0.187933
Shoc2	NM_019658	chr19_54002886_54003257	56.7868	0.186572
Mccc2	NM_030026	chr13_99948529_99949056	51.1416	0.18588
Icmt	NR_037908	chr4_152306077_152307093	165.615	0.185256
Nfatc3	NM_010901	chr8_106091915_106092333	80.5611	0.183775
Lars	NM_134137	chr18_42252333_42252932	112.702	0.179888
Phb2	NM_007531	chr6_124714746_124715219	228.918	0.179202
Alkbh4	NM_028070	chr5_136140418_136141623	122.815	0.177514
Kif16b	NM_001081133	chr2_142618666_142619924	117.748	0.173838
Ttc17	NM_183106	chr2_94300757_94301866	107.045	0.173068
Mesdc1	NM_030705	chr7_83881629_83882913	180.216	0.172769
Rere	NM_001085492	chr4_150315123_150315551	56.8913	0.17143
Gpt2	NM_173866	chr8_85525820_85527583	172.669	0.170454
Gpbp1	NM_028487	chr13_111425694_111426738	181.391	0.169542
Macf1	NM_001199137	chr4_123369739_123370020	86.5304	0.166501
Canx	NM_001110500	chr11_50294500_50296455	2844.29	0.164047
Hnrnph1	NM_021510	chr11_50379374_50380044	283.034	0.163528
E2f3	NM_010093	chr13_29906509_29907122	97.1545	0.162231
Nkiras1	NM_023526	chr14_18282743_18283401	134.182	0.161597
Rpn2	NM_019642	chr2_157317853_157318152	123.407	0.157268
Itgb1	NM_010578	chr8_128722294_128723132	1012.28	0.15703
Hnrnpr	NM_001277123	chr4_136332309_136332625	37.9261	0.156353
Ints4	NM_027256	chr7_97540893_97541389	95.6646	0.156259
Igfbp7	NM_001159518	chr5_77348994_77349304	47.1205	0.155774
Dst	NM_134448	chr1_34251715_34252015	62.5917	0.155268
Ddx39	NM_197982	chr8_83722100_83723306	383.973	0.153952
Fam114a2	NM_026342	chr11_57507412_57507718	38.7474	0.153673
Pex19	NM_001159525	chr1_172134117_172135344	304.651	0.153432
Psmb4	NM_008945	chr3_94884269_94885131	555.328	0.152769
Rasa3	NM_009025	chr8_13567167_13568653	540.961	0.152725
Smarcal1	NM_018817	chr1_72626394_72626720	14.2623	0.15221
Rtn4ip1	NM_130892	chr10_43946917_43947833	101.157	0.152117
Mrpl49	NM_026246	chr19_6053774_6054901	293.526	0.150142
Slc16a13	NM_172371	chr11_70216807_70217886	154.218	0.149651
Smc1a	NM_019710	chrX_152022655_152023233	157.05	0.148922
Larp4b	XM_006516476	chr13_9172705_9174385	532.392	0.148609
Cdkn1c	NM_001161624	chr7_143458457_143459306	452.012	0.147634
Las1l	NM_152822	chrX_95935332_95935711	59.653	0.145874
Slc11a2	NM_008732	chr15_100394802_100395339	142.552	0.145843
Pea15a	NM_011063	chr1_172206056_172206779	162.356	0.145839
Mlf2	NM_145385	chr6_124934330_124934810	160.619	0.143145
Hsph1	NM_013559	chr5_149618321_149619124	483.271	0.138915
Dyrk1a	NM_001113389	chr16_94691478_94692339	213.377	0.136955
Elavl1	NM_010485	chr8_4295257_4295678	77.1545	0.136915
Fkbp9	NM_012056	chr6_56877997_56879337	508.099	0.136686
Sacm1l	NM_030692	chr9_123590796_123592581	241.063	0.136443
Arfgef1	NM_001102430	chr1_10179783_10180056	41.779	0.135823
Nrd1	NM_146150	chr4_109013411_109013958	240.752	0.135677
Ireb2	NM_022655	chr9_54911150_54912504	174.122	0.135487
Psmb5	NM_011186	chr14_54614070_54614569	249.267	0.134985
Nfatc3	NM_010901	chr8_106128409_106130518	631.475	0.134977
Ybx1	NM_011732	chr4_119278847_119279349	1513.28	0.134727
Hnrnpa1	NM_001039129	chr15_103243289_103244999	662.804	0.133386
Eif4e2	NM_023314	chr1_87219466_87219759	45.2444	0.131917
Rcc2	NM_173867	chr4_140715842_140716103	38.0897	0.131587
Myoz2	NM_021503	chr3_123034094_123034403	21.9499	0.131148
Erp44	NM_029572	chr4_48194301_48194810	160.08	0.130982
Slc39a11	NM_001166503	chr11_113244896_113246388	294.279	0.130873
Hsd17b10	NM_016763	chrX_152003293_152004440	433.279	0.129497
Nme7	NM_138314	chr1_164402900_164403168	10.7431	0.127882
Ddx3y	NM_012008	chrY_1260854_1262509	197.548	0.123751
Tnks2	NM_001163635	chr19_36876105_36876407	105.004	0.122686
Cct4	NM_009837	chr11_23001284_23001771	348.704	0.122227
Gnb1	NM_008142	chr4_155540442_155540744	130.27	0.12119
Pcbp2	NM_011042	chr15_102490539_102490923	472.006	0.120144
Naa40	NM_027643	chr19_7227042_7228115	234.107	0.117235
Cacna2d1	NM_001110844	chr5_16373252_16373785	62.7085	0.116574
Yars2	NM_198246	chr16_16307152_16307469	54.9242	0.11631
Nkap	NM_025937	chrX_37147855_37149750	258.783	0.11063
Dnajc14	NM_028873	chr10_128816651_128818060	351.184	0.108931
Smc2	NM_008017	chr4_52462779_52463060	35.7197	0.108381
Usp2	NM_016808	chr9_44093711_44093941	138.862	0.107387
Mob3a	NM_172457	chr10_80685162_80686167	271.337	0.107349
C1qbp	NM_007573	chr11_70977861_70978879	370.041	0.107185
Ccng1	NM_009831	chr11_40748695_40751525	2089.17	0.105957
Zkscan3	NM_001145778	chr13_21393869_21394182	63.3152	0.105305
Ap2b1	NM_001035854	chr11_83321840_83322173	65.1882	0.104238
Snrnp27	NM_025665	chr6_86675095_86675684	104.973	0.101269
Ehd4	NM_133838	chr2_120089234_120091629	2968.47	0.101056
Map4	NM_001205332	chr9_110039531_110040556	917.531	0.0996538
Doc2a	NM_010069	chr7_126852184_126852971	113.92	0.0952599
Abcc9	NM_011511	chr6_142589535_142590479	182.479	0.0937806
Lta4h	NM_008517	chr10_93474391_93474671	28.241	0.0934099
Smndc1	NM_172429	chr19_53379453_53380587	150.486	0.0924614
Pex13	NM_023651	chr11_23655352_23656073	97.4469	0.0919102
Ilf2	NM_026374	chr3_90487324_90488107	211.316	0.0912367
Abhd13	NM_001081119	chr8_9989189_9990050	171.141	0.0907309
Pdcl	NM_026176	chr2_37350231_37352250	353.503	0.0889694
Cux1	NM_198602	chr5_136248109_136249087	148.972	0.088952
Sec31a	NM_026969	chr5_100373289_100373814	170.179	0.0886826
Chst15	NM_029935	chr7_132270006_132270984	148.782	0.0865599
Dnajc3	NM_008929	chr14_118978076_118979694	1924.93	0.0847613
Luc7l	NM_025881	chr17_26269365_26270521	3928.25	0.0847118
Fam114a2	NM_026342	chr11_57482958_57484180	542.114	0.0834289
Ybx3	NM_011733	chr6_131368286_131368667	879.302	0.0806007
Slc25a44	NM_001281795	chr3_88411076_88412047	188.393	0.0789344
Mmachc	NM_025962	chr4_116703230_116703867	120.49	0.0778617
Zmpste24	NM_172700	chr4_121068594_121068904	39.9394	0.0739897
Cdc42se1	NM_172395	chr3_95234248_95235339	815.621	0.0720015
Slc6a6	NM_009320	chr6_91757272_91758752	2699.61	0.0715719
Usp34	NM_001190401	chr11_23435821_23436133	28.2379	0.0707008
Rufy3	NM_027530	chr5_88616370_88616684	68.1909	0.0696157
Zscan21	NM_001044705	chr5_138133055_138134226	167.484	0.0681777
Rab3gap1	NM_178690	chr1_127942599_127943890	250.35	0.0669696
Coa5	NM_198006	chr1_37417049_37417932	1004.58	0.0664487
Trmt10c	NM_029092	chr16_56033822_56035242	269.317	0.0658518
Coro1b	NM_011778	chr19_4150425_4150865	209.674	0.0657571
Phf2	NM_011078	chr13_48802573_48803012	46.0164	0.0646843
Chuk	NM_007700	chr19_44087824_44088113	26.2099	0.0634755
Cnih4	NM_030131	chr1_181168491_181168909	79.5013	0.0624382
Tulp4	NM_054040	chr17_6201593_6201943	100.829	0.0578611
Kdm1a	NM_133872	chr4_136570343_136570653	72.5485	0.0575361
Pole3	NM_021498	chr4_62522674_62524101	163.009	0.05494
Fblim1	NM_001163256	chr4_141595188_141595597	63.4925	0.0543637
Dnajc5	NM_016775	chr2_181549862_181552753	2104.78	0.0528902
Pom121	NM_148932	chr5_135376107_135377262	479.158	0.0526887
Sec63	NM_153055	chr10_42810734_42811011	120.768	0.0505298
Osbpl7	NM_001081434	chr11_97068145_97068966	43.8842	0.0480717
Pabpc1	NM_008774	chr15_36598891_36599596	3064.71	0.0473832
Carhsp1	NM_025821	chr16_8658623_8659582	205.478	0.0473165
Fadd	NM_010175	chr7_144579438_144580687	170.329	0.0462305
Prrc2c	NM_001081290	chr1_162724605_162724967	144.494	0.0455521
Atp6v0d1	NM_013477	chr8_105524437_105525774	1755.31	0.0444199
Psme3	NM_011192	chr11_101321716_101323453	845.345	0.0443134
Exosc8	NM_001163570	chr3_54728309_54728978	144.103	0.0431559
Scyl3	NM_028776	chr1_163951969_163952216	52.7929	0.0385013
Arhgdia	NM_133796	chr11_120578068_120580453	10433.4	0.0376322
Lrch1	NM_001033439	chr14_74756178_74757224	283.708	0.0356574
Dlst	NM_030225	chr12_85122677_85122955	111.101	0.03363
Eral1	NM_022313	chr11_78073476_78074203	70.7206	0.0308235
Mrpl36	NM_053163	chr13_73331319_73332132	427.624	0.0270976
Igf2bp3	NM_023670	chr6_49085270_49086271	319.218	0.0218959
Anxa3	NM_013470	chr5_96828596_96828886	175.527	0.0205438
Ergic1	NM_026170	chr17_26629427_26629789	169.841	0.0162931
Chd8	NM_201637	chr14_52198132_52198842	118.136	0.0118477
Plagl2	NM_018807	chr2_153228525_153230845	1459.16	0.007298
Note that 5 transcripts (Cacna2d1, Dlst, Fam114a2, Nfatc3 and Zmpste24) are listed twice because two different regions containing
miR-222 target sites were sequenced.
(*) Counts were normalized by size factors, calculated in all samples as described in Anders S., Huber W. Differential expression analysis for
sequence count data. Genome Biol 2010; 11: R106.
(**) These RefSeqs refer to the closest annotated transcripts upstream the peak sequeces.
